# Supplementary material for: Cytoskeletal Keratins Are Overexpressed in a Zebrafish Model of Idiopathic Scoliosis
Source: Genes (Basel). 2023 May 9;14(5):1058. doi: 10.3390/genes14051058 (PMC10218407; doi:10.3390/genes14051058)
Supplement: Supplementary file 1 [file genes-14-01058-s001.zip]

Archive with 5 entries (5 files):
- genes-2249768 - Supplemental File S1.pdf
- Supplemental Table 1 DEGs v2.xlsx
- Supplemental Table 2 Shh and Cilia Genes.xlsx
- Supplemental Table 3 DEGs v3.xlsx
- Supplemental Table 4 Shh and Cilia Genes v2.xlsx
