# Supplementary material for: Cytoskeletal Keratins Are Overexpressed in a Zebrafish Model of Idiopathic Scoliosis
Source: Genes (Basel). 2023 May 9;14(5):1058. doi: 10.3390/genes14051058 (PMC10218407; doi:10.3390/genes14051058)
Supplement: Supplementary file 1 [file genes-14-01058-s001.zip › Supplemental Table 1 DEGs v2.xlsx]

## Sheet: Info
Sample key
K7_6W_S	6 wpf kif7co63/co63 NON-SCOLIOTIC
K7_6W_C	6 wpf kif7co63/co63 SCOLIOTIC
AB_6W	6 wpf AB (wild-type)
k7_4d	4dpf kif7co63/co63
AB_4d	4dpf AB (wild-type)

## Sheet: K7_CvsK7S
gene_id	K7_6w_C1	K7_6w_C2	K7_6w_C3	K7_6w_S1	K7_6w_S2	K7_6w_S3	log2FoldChange	pvalue	padj	gene_name	gene_chr	gene_start	gene_end	gene_strand	gene_length	gene_biotype	gene_description	tf_family	K7_6w_C1_readcount	K7_6w_C2_readcount	K7_6w_C3_readcount	K7_6w_S1_readcount	K7_6w_S2_readcount	K7_6w_S3_readcount	K7_6w_C1_fpkm	K7_6w_C2_fpkm	K7_6w_C3_fpkm	K7_6w_S1_fpkm	K7_6w_S2_fpkm	K7_6w_S3_fpkm
ENSDARG00000017624	17714.4	20430.5	20545.3	90.5751	89.4102	158.134	7.45169	1.14457e-293	2.78817e-289	krt4	6	39308498	39313027	-	2469	protein_coding	keratin 4 [Source:ZFIN;Acc:ZDB-GENE-000607-83]	Filament	16606	19806	18064	119	96	145	149.434	171.538	174.281	0.755025	0.758119	1.34441
ENSDARG00000058462	2695.67	3300.9	2503.34	35.7734	18.6271	22.9022	6.7548	1.12514e-163	1.37042e-159	zgc:158846	6	39336731	39344259	-	1917	protein_coding	zgc:158846 [Source:ZFIN;Acc:ZDB-GENE-070209-50]	Filament	2527	3200	2201	47	20	21	29.2879	35.6954	27.3499	0.384071	0.203421	0.250774
ENSDARG00000028618	1850.81	1832	2218.99	11.417	16.7644	17.4493	7.04161	1.00135e-150	8.13094e-147	zgc:77517	6	39360377	39365467	+	1889	protein_coding	zgc:77517 [Source:ZFIN;Acc:ZDB-GENE-040426-1508]	Filament	1735	1776	1951	15	18	16	20.4067	20.1046	24.6027	0.124393	0.185792	0.193898
ENSDARG00000041569	200.548	220.748	205.863	4763.95	3189.89	4749.48	-4.34	8.54637e-113	5.20474e-109	ces2	18	17408470	17415609	-	1826	protein_coding	carboxylesterase 2 (intestine, liver) [Source:ZFIN;Acc:ZDB-GENE-061013-99]	COesterase	188	214	181	6259	3425	4355	2.28751	2.5061	2.36121	53.6957	36.5718	54.5976
ENSDARG00000099154	14.9345	6.18919	5.68681	935.435	987.237	972.798	-6.74992	1.11644e-81	5.43931e-78	CABZ01032488.1	KN149764.1	4168	17479	-	1952	protein_coding	-	Aldedh	14	6	5	1229	1060	892	0.15935	0.0657289	0.0610165	9.86296	10.588	10.4609
ENSDARG00000020301	745.656	661.212	796.154	24.3563	17.6958	28.3551	4.974	9.44328e-76	3.83397e-72	os9	6	39202685	39218609	-	2519	protein_coding	osteosarcoma amplified 9, endoplasmic reticulum lectin [Source:ZFIN;Acc:ZDB-GENE-060929-32]	-	699	641	700	32	19	26	6.1653	5.44145	6.61953	0.199002	0.147066	0.236282
ENSDARG00000039752	681.651	750.955	823.451	30.4454	40.9797	23.9928	4.55658	2.26918e-68	7.89675e-65	si:ch73-308m11.1	3	431208	454166	+	6001	protein_coding	si:ch73-308m11.1 [Source:ZFIN;Acc:ZDB-GENE-091204-76]	-	639	728	724	40	44	22	2.36582	2.59414	2.8739	0.104417	0.142961	0.0839238
ENSDARG00000077068	3099.97	1206.89	1944.89	30.4454	41.911	50.1667	5.68361	9.22612e-66	2.80935e-62	si:ch211-11p18.6	22	9389801	9459026	+	17041	protein_coding	si:ch211-11p18.6 [Source:ZFIN;Acc:ZDB-GENE-070912-24]	-	2906	1170	1710	40	45	46	3.78883	1.46817	2.39033	0.0367706	0.0514878	0.0617943
ENSDARG00000042188	19.2014	13.4099	20.4725	498.544	610.038	556.196	-4.97592	8.65753e-58	2.3433e-54	ttc38	18	10926197	10959429	+	1626	protein_coding	tetratricopeptide repeat domain 38 [Source:ZFIN;Acc:ZDB-GENE-050522-318]	-	18	13	18	655	655	510	0.245956	0.170965	0.2637	6.31039	7.85431	7.18018
ENSDARG00000078832	1331.3	940.757	1097.56	82.2026	42.8424	47.9855	4.27007	3.62758e-54	8.8368e-51	CR774195.1	3	4403980	4426242	+	6363	protein_coding	-	-	1248	912	965	108	46	44	4.3577	3.06491	3.61262	0.265887	0.140956	0.158298
ENSDARG00000040553	1287.56	1591.65	1344.36	276.292	255.192	292.276	2.35902	2.49124e-44	5.51697e-41	tmem97	15	23790057	23793641	-	1467	protein_coding	transmembrane protein 97 [Source:ZFIN;Acc:ZDB-GENE-110627-1]	-	1207	1543	1182	363	274	268	18.2803	22.4916	19.1931	3.87625	3.64173	4.18206
ENSDARG00000008494	514.172	703.505	572.094	0.761135	2.79407	3.27174	8.12702	1.1172e-41	2.26792e-38	myl6	6	39874177	39893526	-	2836	protein_coding	myosin, light chain 6, alkali, smooth muscle and non-muscle [Source:ZFIN;Acc:ZDB-GENE-041010-28]	-	482	682	503	1	3	3	3.77612	5.14237	4.22493	0.00552369	0.0206254	0.0242159
ENSDARG00000096508	3490.4	6634.81	4370.89	397.313	184.408	374.069	3.9225	4.14437e-41	7.76591e-38	BX322618.1	20	12203762	12208117	+	1849	lincRNA	-	-	3272	6432	3843	522	198	343	39.3171	74.3865	49.5098	4.42251	2.08793	4.24662
ENSDARG00000010194	499.238	608.604	547.072	51.7572	31.6661	53.4384	3.5963	1.65106e-39	2.87285e-36	eif4bb	6	39064824	39080701	-	2456	protein_coding	eukaryotic translation initiation factor 4Bb [Source:ZFIN;Acc:ZDB-GENE-030131-8563]	RRM_1	468	590	481	68	34	49	4.23372	5.13699	4.66524	0.433726	0.269922	0.456724
ENSDARG00000041595	27.7354	74.2703	20.4725	7025.28	4994.86	5889.13	-7.18882	8.6926e-39	1.41168e-35	ces3	18	17418254	17426306	+	1748	protein_coding	carboxylesterase 3 [Source:ZFIN;Acc:ZDB-GENE-030131-9563]	COesterase	26	72	18	9230	5363	5400	0.330474	0.880797	0.245295	82.7171	59.821	70.7193
ENSDARG00000103285	27.7354	57.7658	34.1209	795.386	529.942	726.326	-4.09673	1.23492e-38	1.88016e-35	si:dkey-167k11.5	KN149948.1	69090	81179	-	2975	protein_coding	si:dkey-167k11.5 [Source:ZFIN;Acc:ZDB-GENE-091204-218]	-	26	56	30	1045	569	666	0.194174	0.402519	0.24021	5.50256	3.72917	5.12476
ENSDARG00000090600	2258.3	1986.73	2349.79	542.689	588.617	444.957	2.06337	1.94947e-36	2.79347e-33	si:ch211-213a13.1	22	8979955	8996337	+	2576	protein_coding	si:ch211-213a13.1 [Source:ZFIN;Acc:ZDB-GENE-050208-471]	-	2117	1926	2066	713	632	408	18.2591	15.988	19.1048	4.3359	4.78364	3.62577
ENSDARG00000103806	253.886	276.45	282.066	7.61135	2.79407	8.72464	5.41339	1.25705e-33	1.7012e-30	BX004785.3	3	6360774	6370802	+	1288	processed_transcript	-	zf-B_box	238	268	248	10	3	8	4.1055	4.44942	4.58662	0.121624	0.0454143	0.142187
ENSDARG00000068397	254.953	214.559	257.044	4.56681	1.86271	5.4529	5.94279	2.6523e-30	3.40053e-27	tns2b	6	39011703	39051319	-	7794	protein_coding	tensin 2b [Source:ZFIN;Acc:ZDB-GENE-101001-5]	SH2	239	208	226	6	2	5	0.681306	0.570674	0.690725	0.0120594	0.0050033	0.0146857
ENSDARG00000038615	99.2075	134.099	121.698	713.184	685.478	599.819	-2.49336	3.19481e-30	3.89128e-27	pip4p1a	2	44383175	44398611	-	3929	protein_coding	phosphatidylinositol-4,5-bisphosphate 4-phosphatase 1a [Source:ZFIN;Acc:ZDB-GENE-051113-312]	-	93	130	107	937	736	550	0.525903	0.707532	0.648723	3.73588	3.65244	3.20455
ENSDARG00000019239	234.684	269.23	243.396	6.08908	13.039	6.54348	4.86995	3.60636e-30	4.18338e-27	cul1a	2	50229183	50272077	-	3711	protein_coding	cullin 1a [Source:ZFIN;Acc:ZDB-GENE-030131-2603]	Cullin	220	261	214	8	14	6	1.31715	1.50395	1.37366	0.0337703	0.073557	0.0370123
ENSDARG00000091013	970.74	607.572	594.841	64.6965	48.4305	22.9022	3.98215	3.90978e-29	4.3292e-26	si:dkey-84h14.2	4	33537372	33560939	+	5144	protein_coding	si:dkey-84h14.2 [Source:ZFIN;Acc:ZDB-GENE-110913-33]	NACHT	910	589	523	85	52	21	3.93048	2.4485	2.42191	0.258853	0.197101	0.0934554
ENSDARG00000113572	1417.71	1519.45	1402.37	428.519	501.07	440.594	1.66358	9.92749e-29	1.05145e-25	si:dkey-102c8.3	22	10090673	10097227	+	5707	protein_coding	si:dkey-102c8.3 [Source:ZFIN;Acc:ZDB-GENE-050208-328]	-	1329	1473	1233	563	538	404	5.17395	5.51925	5.14651	1.54538	1.83807	1.62054
ENSDARG00000057698	1412.37	1396.69	1246.55	3852.11	4536.63	3598.91	-1.56348	7.41647e-28	7.52772e-25	ctsd	18	16133595	16146081	+	2091	protein_coding	cathepsin D [Source:ZFIN;Acc:ZDB-GENE-010131-8]	Asp	1324	1354	1096	5061	4871	3300	14.0682	13.8468	12.4857	37.9156	45.4204	36.1282
ENSDARG00000116618	369.094	275.419	352.582	1.52227	2.79407	0	7.78483	1.92228e-27	1.87307e-24	si:ch73-27e22.8	22	8589423	8725768	-	5685	protein_coding	si:ch73-27e22.8 [Source:ZFIN;Acc:ZDB-GENE-100917-4]	V-set	346	267	310	2	3	0	1.35223	1.00431	1.29894	0.00551106	0.0102891	0
ENSDARG00000090461	425.632	210.432	192.214	6.85022	6.51949	6.54348	5.37622	3.13473e-26	2.937e-23	si:ch211-197f20.1	4	33720803	33763368	-	5669	protein_coding	si:ch211-197f20.1 [Source:ZFIN;Acc:ZDB-GENE-081103-44]	NACHT	399	204	169	9	7	6	1.56376	0.7695	0.71013	0.0248697	0.0240757	0.0242287
ENSDARG00000095362	210.149	354.847	207	9.89476	9.31356	13.087	4.59156	3.43601e-26	3.10004e-23	si:ch211-77g15.32	2	47986662	47988542	-	1141	processed_transcript	si:ch211-77g15.32 [Source:ZFIN;Acc:ZDB-GENE-070912-320]	-	197	344	182	13	10	12	3.83606	6.447	3.79965	0.178481	0.170884	0.240758
ENSDARG00000044204	253.886	219.716	536.835	1.52227	0.931356	5.4529	7.08729	3.62286e-26	3.15188e-23	endou	6	39905021	39912440	+	1394	protein_coding	endonuclease, polyU-specific [Source:ZFIN;Acc:ZDB-GENE-070112-2012]	-	238	213	472	2	1	5	3.79332	3.2674	8.0656	0.0224751	0.013987	0.0821094
ENSDARG00000068431	389.363	332.153	508.401	1555.76	1504.14	1704.58	-1.95458	2.89242e-24	2.42963e-21	si:ch211-195h23.3	2	43920461	43955410	+	1830	protein_coding	si:ch211-195h23.3 [Source:ZFIN;Acc:ZDB-GENE-070912-174]	CARD	365	322	447	2044	1615	1563	4.43146	3.76261	5.81854	17.4971	17.2071	19.5521
ENSDARG00000099811	1047.55	1174.91	1533.17	333.377	317.592	309.725	1.96599	6.61142e-24	5.36848e-21	si:dkey-203a12.7	14	15543331	15544198	+	521	protein_coding	si:dkey-203a12.7 [Source:ZFIN;Acc:ZDB-GENE-141216-159]	-	982	1139	1348	438	341	284	41.8773	46.7488	61.6325	13.1696	12.7616	12.4786
ENSDARG00000093964	893.934	633.36	719.951	104.276	76.3712	151.591	2.76269	1.05105e-22	8.25921e-20	si:ch211-250k18.6	22	9262800	9279158	+	4375	protein_coding	si:ch211-250k18.6 [Source:ZFIN;Acc:ZDB-GENE-070912-245]	NACHT	838	614	633	137	82	139	4.2557	3.00106	3.44654	0.490544	0.365446	0.727315
ENSDARG00000076043	0	0	0	672.082	573.715	816.845	-11.7596	1.62556e-22	1.23746e-19	si:dkeyp-73d8.9	2	32642338	32643738	-	1084	protein_coding	si:dkeyp-73d8.9 [Source:ZFIN;Acc:ZDB-GENE-070912-685]	-	0	0	0	883	616	749	0	0	0	12.7605	11.08	15.8175
ENSDARG00000013022	579.244	504.419	570.956	0	0	0	11.6736	2.80933e-22	2.07379e-19	si:ch211-59h6.1	22	7675388	7702958	-	5141	protein_coding	si:ch211-59h6.1 [Source:ZFIN;Acc:ZDB-GENE-091204-418]	-	543	489	502	0	0	0	2.3467	2.03398	2.32602	0	0	0
ENSDARG00000060041	307.223	427.054	566.407	1806.94	2099.28	1849.62	-2.14639	4.61798e-22	3.30865e-19	lig1	2	44301276	44344321	-	3561	protein_coding	ligase I, DNA, ATP-dependent [Source:ZFIN;Acc:ZDB-GENE-110404-2]	DNA_ligase_A_M	288	414	498	2374	2254	1696	1.79691	2.48607	3.33131	10.4435	12.3415	10.9028
ENSDARG00000055481	195.215	222.811	156.956	2.28341	1.86271	1.09058	6.73134	7.4549e-22	5.18861e-19	atf7b	6	39613357	39631181	-	3487	protein_coding	activating transcription factor 7b [Source:ZFIN;Acc:ZDB-GENE-030131-3028]	bZIP_1	183	216	138	3	2	1	1.16601	1.32461	0.942724	0.0134774	0.0111832	0.00656499
ENSDARG00000087196	1108.35	1159.44	1063.43	2460.75	2790.34	3172.5	-1.33778	5.40602e-20	3.65807e-17	fibinb	7	34290051	34293073	+	3023	protein_coding	fin bud initiation factor b [Source:ZFIN;Acc:ZDB-GENE-050417-423]	-	1039	1124	935	3233	2996	2909	7.63629	7.95084	7.36768	16.7534	19.3237	22.0288
ENSDARG00000071629	389.363	218.685	466.319	0	0	0	11.0503	4.52667e-19	2.98026e-16	BX511034.1	22	7542472	7563593	-	1962	protein_coding	-	-	365	212	410	0	0	0	4.13332	2.31058	4.97785	0	0	0
ENSDARG00000091555	1124.35	1200.7	1196.51	2444.77	2408.49	2620.66	-1.08546	6.68197e-19	4.2835e-16	ostf1	5	6726155	6745511	-	3755	protein_coding	osteoclast stimulating factor 1 [Source:ZFIN;Acc:ZDB-GENE-040625-157]	SH3_2	1054	1164	1052	3212	2586	2403	6.23642	6.62869	6.67365	13.3999	13.4278	14.6497
ENSDARG00000055644	238.951	301.207	382.154	0	0	0	10.8303	1.09356e-18	6.83056e-16	prss60.2	6	39098397	39105480	+	1595	protein_coding	protease, serine, 60.2 [Source:ZFIN;Acc:ZDB-GENE-050320-109]	Trypsin	224	292	336	0	0	0	3.12027	3.91478	5.01806	0	0	0
ENSDARG00000053774	1589.45	2842.9	1297.73	382.851	366.023	371.888	2.35415	1.99956e-18	1.21773e-15	alpi.2	22	38778649	38794610	+	4363	protein_coding	alkaline phosphatase, intestinal, tandem duplicate 2 [Source:ZFIN;Acc:ZDB-GENE-050626-142]	-	1490	2756	1141	503	393	341	7.58763	13.5076	6.22957	1.806	1.75628	1.78918
ENSDARG00000056726	222.95	204.243	212.687	1.52227	0.931356	0	7.88705	3.08394e-18	1.83231e-15	mettl7a	6	39493864	39497974	+	1838	protein_coding	methyltransferase like 7A [Source:ZFIN;Acc:ZDB-GENE-061027-239]	Methyltransf_11	209	198	187	2	1	0	2.52642	2.30359	2.42356	0.0170459	0.0106082	0
ENSDARG00000087293	576.043	188.77	379.879	3.80568	22.3525	16.3587	4.77205	3.76643e-18	2.18453e-15	si:dkey-84h14.1	4	33574463	33679928	+	6446	protein_coding	si:dkey-84h14.1 [Source:ZFIN;Acc:ZDB-GENE-110913-51]	NACHT	540	183	334	5	24	15	1.86127	0.60708	1.23428	0.0121511	0.0725952	0.0532705
ENSDARG00000087714	416.031	165.045	220.648	9.13362	21.4212	15.2681	4.14059	1.14952e-17	6.51217e-15	si:ch211-226o13.1	4	43695179	43725172	+	3917	protein_coding	si:ch211-226o13.1 [Source:ZFIN;Acc:ZDB-GENE-081104-491]	NACHT	390	160	194	12	23	14	2.21216	0.873477	1.17979	0.0479913	0.114488	0.0818202
ENSDARG00000043168	742.456	340.405	1665.1	2.28341	0.931356	0	9.6313	1.32683e-17	7.34581e-15	CELA1 (1 of many)	22	7497319	7508894	+	921	protein_coding	zgc:92511 [Source:ZFIN;Acc:ZDB-GENE-040801-186]	Trypsin	696	330	1464	3	1	0	16.7902	7.66195	37.8651	0.0510266	0.0211703	0
ENSDARG00000003244	420.298	372.383	535.698	1500.96	1519.04	1176.74	-1.66082	7.88907e-17	4.27062e-14	gbp3	2	43894368	43918874	+	3271	protein_coding	guanylate binding protein 3 [Source:ZFIN;Acc:ZDB-GENE-070912-176]	CARD	394	361	471	1972	1631	1079	2.67621	2.36	3.43003	9.44412	9.72211	7.55139
ENSDARG00000036140	115.209	244.473	131.934	764.18	834.495	1063.32	-2.43504	2.65532e-16	1.40617e-13	crybgx	7	34222433	34225011	-	734	protein_coding	crystallin beta gamma X [Source:ZFIN;Acc:ZDB-GENE-070410-2]	Crystall	108	237	116	1004	896	975	3.26913	6.90458	3.7646	21.4276	23.8012	30.4085
ENSDARG00000105161	387.229	220.748	282.066	46.4293	40.0483	49.0761	2.71588	2.92571e-16	1.51639e-13	si:dkey-238g7.1	4	40035564	40059426	+	5211	protein_coding	si:dkey-238g7.1 [Source:ZFIN;Acc:ZDB-GENE-120703-11]	NACHT	363	214	248	61	43	45	1.54771	0.878168	1.13367	0.183377	0.160892	0.197687
ENSDARG00000077252	172.813	189.802	137.621	0	0	0	9.94833	1.57809e-15	8.00879e-13	si:rp71-36a1.5	22	5835693	5839686	-	636	protein_coding	si:rp71-36a1.5 [Source:ZFIN;Acc:ZDB-GENE-091204-428]	-	162	184	121	0	0	0	5.6593	6.18651	4.53196	0	0	0
ENSDARG00000099006	1329.17	1317.27	1412.6	2681.48	2828.53	2500.7	-0.981097	2.61183e-15	1.29845e-12	CABZ01029938.1	KN150700.2	501	64827	-	10509	protein_coding	-	NACHT	1246	1277	1242	3523	3037	2293	2.63428	2.59845	2.81525	5.25154	5.6347	4.99492
ENSDARG00000104640	162.146	112.437	199.039	0	0	0	9.86849	5.47892e-15	2.66933e-12	BX511034.7	22	7624599	7642967	-	5742	protein_coding	-	I-set	152	109	175	0	0	0	0.588146	0.405927	0.725993	0	0	0
ENSDARG00000078440	130.143	142.351	114.874	6.85022	0	4.36232	5.07239	9.2548e-15	4.42053e-12	ccdc88aa	6	6301205	6346557	-	4730	protein_coding	coiled-coil domain containing 88Aa [Source:ZFIN;Acc:ZDB-GENE-100701-2]	-	122	138	101	9	0	4	0.573065	0.623883	0.508648	0.0298069	0	0.0193591
ENSDARG00000039164	158.945	114.5	137.621	0	0	0	9.66456	1.77424e-14	8.31163e-12	mhc1uma	22	3910610	3914222	-	1443	protein_coding	major histocompatibility complex class I UMA [Source:ZFIN;Acc:ZDB-GENE-140820-1]	MHC_I	149	111	121	0	0	0	2.29417	1.64491	1.99745	0	0	0
ENSDARG00000074765	246.419	147.509	186.528	0	0	2.18116	8.29962	3.59409e-14	1.64695e-11	mhc1zja	3	383848	402740	-	1388	protein_coding	major histocompatibility complex class I ZJA [Source:ZFIN;Acc:ZDB-GENE-130206-11]	MHC_I	231	143	164	0	0	2	3.69766	2.20309	2.81457	0	0	0.0329858
ENSDARG00000090468	158.945	139.257	98.9506	0	0	0	9.61545	3.65088e-14	1.64695e-11	ppp1r3aa	4	6572364	6580610	+	4865	protein_coding	protein phosphatase 1, regulatory subunit 3Aa [Source:ZFIN;Acc:ZDB-GENE-110914-122]	-	149	135	87	0	0	0	0.680469	0.593384	0.425984	0	0	0
ENSDARG00000059039	172.813	101.09	120.56	0	0	0	9.60517	4.7656e-14	2.11073e-11	FO904903.1	22	3914318	3929075	+	1389	protein_coding	Danio rerio major histocompatibility complex class I ULA (mhc1ula), mRNA. [Source:RefSeq mRNA;Acc:NM_001317750]	MHC_I	162	98	106	0	0	0	2.5913	1.50872	1.81786	0	0	0
ENSDARG00000100559	0	0	0	175.061	135.047	107.967	-9.45916	7.92174e-14	3.44596e-11	tor2a	5	65112481	65121747	-	1782	protein_coding	torsin family 2, member A [Source:ZFIN;Acc:ZDB-GENE-050913-60]	-	0	0	0	230	145	99	0	0	0	2.02188	1.58653	1.27178
ENSDARG00000096988	9.60072	5.15766	14.7857	146.138	119.214	134.141	-3.76845	1.10972e-13	4.7426e-11	CR589944.1	11	17956888	17963453	+	3889	antisense	-	-	9	5	13	192	128	123	0.0514173	0.0274927	0.0796274	0.77339	0.64174	0.724024
ENSDARG00000071604	484.303	358.973	558.445	98.1865	142.497	94.8805	2.06197	3.57039e-13	1.49956e-10	si:ch211-156p11.1	22	9126557	9226882	+	4678	protein_coding	si:ch211-156p11.1 [Source:ZFIN;Acc:ZDB-GENE-070912-120]	-	454	348	491	129	153	87	2.15626	1.59076	2.50022	0.431981	0.637703	0.42574
ENSDARG00000071684	1219.29	1597.84	1343.23	430.803	345.533	585.642	1.61266	5.55831e-13	2.29492e-10	rx1	22	4997784	5006801	-	4765	protein_coding	retinal homeobox gene 1 [Source:ZFIN;Acc:ZDB-GENE-990415-236]	Homeobox	1143	1549	1181	566	371	537	5.32952	6.95142	5.90397	1.86075	1.51809	2.57987
ENSDARG00000040130	1072.08	1175.95	1002.02	405.685	509.452	479.855	1.22169	8.29532e-13	3.3679e-10	si:ch211-215k15.4	16	42464009	42470156	+	1342	protein_coding	si:ch211-215k15.4 [Source:ZFIN;Acc:ZDB-GENE-131127-215]	-	1005	1140	881	533	547	440	16.6387	18.1651	15.638	6.22171	7.94734	7.50561
ENSDARG00000095730	104.541	82.5225	109.187	0	0	0	9.19182	9.05989e-13	3.61802e-10	si:ch211-234p6.9	24	38121403	38121920	-	420	protein_coding	si:ch211-234p6.9 [Source:ZFIN;Acc:ZDB-GENE-060503-33]	-	98	80	96	0	0	0	5.1842	4.07311	5.44477	0	0	0
ENSDARG00000088711	33.0692	6.18919	21.6099	401.118	1136.25	1363.23	-5.5758	1.01311e-12	3.98056e-10	lgals1l1	3	28939759	28946756	+	868	protein_coding	lectin, galactoside-binding, soluble, 1 (galectin 1)-like 1 [Source:ZFIN;Acc:ZDB-GENE-030131-4905]	-	31	6	19	527	1220	1250	0.7935	0.147814	0.521424	9.511	27.4048	32.9668
ENSDARG00000086996	1484.91	1673.14	1625.29	809.087	750.673	845.2	0.992308	1.0583e-12	4.0921e-10	si:ch73-234b20.5	10	4987766	4996049	+	862	protein_coding	si:ch73-234b20.5 [Source:ZFIN;Acc:ZDB-GENE-041008-183]	-	1392	1622	1429	1063	806	775	35.8787	40.2373	39.4896	19.318	18.2312	20.5817
ENSDARG00000079645	1094.48	862.36	1069.12	2153.25	2498.83	2031.75	-1.14361	1.26399e-12	4.81106e-10	sc:d217	22	7896072	8006342	-	2814	protein_coding	sc:d217 [Source:ZFIN;Acc:ZDB-GENE-080303-15]	-	1026	836	940	2829	2683	1863	8.10081	6.35283	7.95722	15.7487	18.5902	15.1557
ENSDARG00000077038	545.108	456.968	540.247	1038.19	1195.86	1221.45	-1.16355	1.82581e-12	6.84258e-10	pbrm1l	6	46406565	46431597	+	6348	protein_coding	polybromo 1, like [Source:ZFIN;Acc:ZDB-GENE-010501-3]	BAH	511	443	475	1364	1284	1120	1.7885	1.49228	1.78244	3.36599	3.9438	4.03894
ENSDARG00000043527	332.825	221.779	292.302	41.1013	69.8517	58.8913	2.32319	2.42233e-12	8.9406e-10	plpp6	20	15142972	15161669	-	1714	protein_coding	phospholipid phosphatase 6 [Source:ZFIN;Acc:ZDB-GENE-040724-247]	-	312	215	257	54	75	54	4.04435	2.68233	3.57174	0.493535	0.853174	0.721222
ENSDARG00000088022	68.2718	37.1351	42.0824	254.98	330.631	221.388	-2.45224	4.6298e-12	1.68331e-09	mhc1zfa	3	325757	336299	-	2865	protein_coding	major histocompatibility complex class I ZFA [Source:ZFIN;Acc:ZDB-GENE-130206-9]	MHC_I	64	36	37	335	355	203	0.496318	0.268697	0.307634	1.8317	2.41597	1.62202
ENSDARG00000071644	1396.37	1257.44	1365.97	2418.89	2800.59	2410.18	-0.924597	5.43358e-12	1.9465e-09	si:dkey-19a16.7	22	6487048	6499077	-	5131	protein_coding	si:dkey-19a16.7 [Source:ZFIN;Acc:ZDB-GENE-060503-903]	V-set	1309	1219	1201	3178	3007	2210	5.66817	5.08027	5.57569	9.70258	11.4266	9.85998
ENSDARG00000098515	816.061	316.68	401.489	101.992	90.3415	73.0689	2.52843	7.18281e-12	2.53585e-09	si:dkey-16p6.1	4	42412212	42429712	+	4006	protein_coding	si:dkey-16p6.1 [Source:ZFIN;Acc:ZDB-GENE-081103-43]	NACHT	765	307	353	134	97	67	4.24283	1.63875	2.09904	0.523997	0.472115	0.382869
ENSDARG00000036096	569.643	602.414	566.407	1112.78	1133.46	1139.66	-0.961433	7.41177e-12	2.54393e-09	smad3a	7	34102661	34149263	-	6173	protein_coding	SMAD family member 3a [Source:ZFIN;Acc:ZDB-GENE-000509-3]	MH2	534	584	498	1462	1217	1045	1.92198	2.02303	1.92172	3.71011	3.84398	3.87531
ENSDARG00000053200	49.0704	45.3874	39.8077	213.118	177.889	234.475	-2.21829	7.48101e-12	2.54393e-09	dis3l	7	34241319	34256374	-	3525	protein_coding	DIS3 like exosome 3'-5' exoribonuclease [Source:ZFIN;Acc:ZDB-GENE-070209-95]	RNB	46	44	35	280	191	215	0.289937	0.266918	0.236519	1.24433	1.05648	1.39626
ENSDARG00000044203	80.006	80.4595	96.6758	3.80568	0	2.18116	5.36935	7.51902e-12	2.54393e-09	sumf1	6	39913853	39920105	-	2387	protein_coding	sulfatase modifying factor 1 [Source:ZFIN;Acc:ZDB-GENE-060421-3113]	DUF323	75	78	85	5	0	2	0.698094	0.698758	0.84825	0.0328135	0	0.0191807
ENSDARG00000111423	339.226	291.923	379.879	779.403	911.797	771.04	-1.2849	1.02371e-11	3.41612e-09	si:ch73-27e22.1	22	8581752	8725768	-	8460	protein_coding	si:ch73-27e22.1 [Source:ZFIN;Acc:ZDB-GENE-081031-107]	-	318	283	334	1024	979	707	0.835145	0.715321	0.940445	1.89612	2.25631	1.91309
ENSDARG00000095820	105.608	68.0811	71.6539	0	0	0	8.9202	1.16609e-11	3.83866e-09	BX649485.4	22	11097512	11098318	+	641	lincRNA	-	-	99	66	63	0	0	0	3.43149	2.20176	2.34121	0	0	0
ENSDARG00000099511	948.338	878.865	1103.24	1991.89	2170.99	1832.17	-1.0332	1.63298e-11	5.3039e-09	CABZ01034698.2	22	7971101	8074212	-	3146	protein_coding	-	-	889	852	970	2617	2331	1680	6.27839	5.79116	7.34464	13.0311	14.4468	12.2247
ENSDARG00000039501	48.0036	59.8288	53.4561	350.883	415.385	174.493	-2.54529	1.97633e-11	6.33467e-09	ugt2a6	5	69856153	69865574	+	1899	protein_coding	UDP glucuronosyltransferase 2 family, polypeptide A6 [Source:ZFIN;Acc:ZDB-GENE-081104-3]	UDPGT	45	58	47	461	446	160	0.526493	0.653112	0.589563	3.80287	4.57928	1.92877
ENSDARG00000041623	4822.76	4524.3	3347.26	1637.2	1052.43	1860.53	1.48044	4.12708e-11	1.30566e-08	mt2	18	17534627	17535979	+	594	protein_coding	metallothionein 2 [Source:ZFIN;Acc:ZDB-GENE-030131-4174]	-	4521	4386	2943	2151	1130	1706	169.104	157.895	118.022	56.7269	37.0919	65.7474
ENSDARG00000038716	86.4065	67.0496	106.912	0	0.931356	2.18116	6.54154	4.68495e-11	1.46315e-08	casq1a	2	38039857	38054482	+	2979	protein_coding	calsequestrin 1a [Source:ZFIN;Acc:ZDB-GENE-040801-139]	Calsequestrin	81	65	94	0	1	2	0.604115	0.466582	0.751648	0	0.0065451	0.015369
ENSDARG00000003429	5355.07	4261.26	5330.82	2803.26	2546.33	2593.4	0.911873	5.00415e-11	1.54305e-08	hnrnpdl	10	5017216	5024520	-	1836	protein_coding	heterogeneous nuclear ribonucleoprotein D-like [Source:ZFIN;Acc:ZDB-GENE-040426-2717]	RRM_1	5020	4131	4687	3683	2734	2378	60.7486	48.1136	60.8106	31.4242	29.0344	29.65
ENSDARG00000100051	2513.26	2563.36	2842.27	1363.95	795.378	1046.96	1.30358	9.114e-11	2.77521e-08	si:dkey-203a12.6	14	15495088	15495844	+	409	protein_coding	si:dkey-203a12.6 [Source:ZFIN;Acc:ZDB-GENE-141216-194]	-	2356	2485	2499	1792	854	960	127.984	129.924	145.546	68.6357	40.7119	53.7321
ENSDARG00000098206	0	0	0	66.2188	79.1653	69.7971	-8.49899	1.15511e-10	3.47388e-08	ptrh1	5	65086668	65092987	+	2149	protein_coding	peptidyl-tRNA hydrolase 1 homolog [Source:ZFIN;Acc:ZDB-GENE-050306-33]	-	0	0	0	87	85	64	0	0	0	0.634188	0.771205	0.681757
ENSDARG00000061725	461.901	505.45	1066.85	156.033	88.4788	161.406	2.32497	1.69842e-10	5.04555e-08	mast3a	2	24638367	24683365	+	3948	protein_coding	microtubule associated serine/threonine kinase 3a [Source:ZFIN;Acc:ZDB-GENE-040914-35]	Pkinase	433	490	938	205	95	148	2.43678	2.65402	5.65956	0.813415	0.469174	0.858164
ENSDARG00000013082	261.353	303.27	5.68681	1.52227	0.931356	2.18116	6.96029	2.45959e-10	7.21876e-08	uap1l1	5	31811662	31817395	+	1911	protein_coding	UDP-N-acetylglucosamine pyrophosphorylase 1, like 1 [Source:ZFIN;Acc:ZDB-GENE-040426-1056]	-	245	294	5	2	1	2	2.84846	3.28982	0.0623256	0.0163947	0.010203	0.0239583
ENSDARG00000057939	53.3374	28.8829	50.044	286.948	255.192	165.768	-2.42396	2.67028e-10	7.74381e-08	ythdf3	24	24285751	24300350	+	3099	protein_coding	YTH N(6)-methyladenosine RNA binding protein 3 [Source:ZFIN;Acc:ZDB-GENE-030131-6123]	YTH	50	28	44	377	274	152	0.35847	0.193206	0.338212	1.9057	1.72392	1.12281
ENSDARG00000016038	1124.35	1266.72	966.758	538.884	558.814	506.029	1.06599	3.30139e-10	9.46139e-08	hacd3	18	18982077	18995283	+	1694	protein_coding	3-hydroxyacyl-CoA dehydratase 3 [Source:ZFIN;Acc:ZDB-GENE-040426-1200]	-	1054	1228	850	708	600	464	13.824	15.5014	11.9526	6.54719	6.90597	6.27033
ENSDARG00000079657	0	0	0	105.037	91.2729	30.5362	-8.57805	5.42501e-10	1.53666e-07	si:dkey-53k12.1	2	48687528	48693669	+	681	protein_coding	si:dkey-53k12.1 [Source:ZFIN;Acc:ZDB-GENE-141212-10]	V-set	0	0	0	138	98	28	0	0	0	3.17444	2.80586	0.941232
ENSDARG00000105641	229.351	314.617	229.747	589.119	800.035	655.439	-1.40085	7.06959e-10	1.97948e-07	si:ch211-98n17.5	7	34256520	34265481	-	2431	protein_coding	si:ch211-98n17.5 [Source:ZFIN;Acc:ZDB-GENE-160728-87]	-	215	305	202	774	859	601	1.96498	2.68287	1.97936	4.9876	6.88962	5.65947
ENSDARG00000052680	874.733	754.05	823.451	431.564	347.396	333.718	1.13776	9.81003e-10	2.71559e-07	si:dkey-182g1.2	22	8753092	8770357	+	2336	protein_coding	si:dkey-182g1.2 [Source:ZFIN;Acc:ZDB-GENE-060503-619]	V-set	820	731	724	567	373	306	7.79913	6.69159	7.38283	3.80229	3.11331	2.99871
ENSDARG00000101623	120.542	71.1757	68.2418	6.08908	0	3.27174	4.75239	1.08043e-09	2.95723e-07	znf992	4	36132112	36144500	-	3114	protein_coding	zinc finger protein 992 [Source:ZFIN;Acc:ZDB-GENE-110913-92]	zf-C2H2	113	69	60	8	0	3	0.806241	0.473822	0.458976	0.0402445	0	0.0220541
ENSDARG00000095464	1683.33	2364.27	1723.1	923.257	869.886	958.62	1.0687	1.31417e-09	3.55701e-07	gstt2	5	10046643	10056341	+	3379	protein_coding	glutathione S-transferase theta 2 [Source:ZFIN;Acc:ZDB-GENE-040426-1617]	GST_N	1578	2292	1515	1213	934	879	10.3759	14.5048	10.6803	5.62352	5.38947	5.95507
ENSDARG00000104804	9.60072	11.3468	10.2363	75.3524	122.939	88.337	-3.1987	1.49025e-09	3.98929e-07	si:ch211-238e22.8	4	57131456	57156965	+	3303	protein_coding	si:ch211-238e22.8 [Source:ZFIN;Acc:ZDB-GENE-050419-231]	NACHT	9	11	9	99	132	81	0.0605395	0.0712146	0.064907	0.469528	0.779206	0.561387
ENSDARG00000059965	458.701	393.014	462.907	807.565	978.855	943.352	-1.05388	1.55146e-09	4.108e-07	camsap2b	2	45300512	45376408	+	6850	protein_coding	calmodulin regulated spectrin-associated protein family, member 2b [Source:ZFIN;Acc:ZDB-GENE-070912-80]	-	430	381	407	1061	1051	865	1.39471	1.18938	1.41534	2.42639	2.99157	2.89076
ENSDARG00000029587	610.179	676.685	661.945	332.616	270.093	304.272	1.10241	2.12256e-09	5.55973e-07	msra	20	38910214	39046181	+	1030	protein_coding	methionine sulfoxide reductase A [Source:ZFIN;Acc:ZDB-GENE-041014-344]	PMSR	572	656	582	437	290	279	12.3385	13.6192	13.4599	6.64629	5.48969	6.20087
ENSDARG00000017038	40.5364	24.7568	52.3187	210.073	224.457	155.953	-2.33266	2.44572e-09	6.28541e-07	zgc:152670	2	44348473	44362943	+	3406	protein_coding	zgc:152670 [Source:ZFIN;Acc:ZDB-GENE-060929-954]	-	38	24	46	276	241	143	0.247881	0.150679	0.321714	1.2694	1.37962	0.961119
ENSDARG00000079245	617.647	524.018	652.846	242.802	207.692	124.326	1.63771	2.45121e-09	6.28541e-07	si:dkey-73p2.2	3	4294936	4303262	-	2901	protein_coding	si:dkey-73p2.2 [Source:ZFIN;Acc:ZDB-GENE-131119-50]	-	579	508	574	319	223	114	4.43441	3.74456	4.71326	1.72258	1.4988	0.899587
ENSDARG00000016710	153.612	151.635	106.912	29.6843	27.0093	23.9928	2.34859	3.4048e-09	8.63968e-07	rchy1	5	9147497	9161478	+	909	protein_coding	ring finger and CHY zinc finger domain containing 1 [Source:ZFIN;Acc:ZDB-GENE-040801-73]	zf-CHY	144	147	94	39	29	22	3.51968	3.45811	2.46332	0.672103	0.622044	0.554045
ENSDARG00000041691	201.615	211.464	145.582	544.212	604.45	414.421	-1.4841	5.13687e-09	1.29004e-06	bhlhe41	18	16125852	16130165	+	3155	protein_coding	basic helix-loop-helix family, member e41 [Source:ZFIN;Acc:ZDB-GENE-050419-146]	HLH	189	205	128	715	649	380	1.33097	1.38944	0.966425	3.55011	4.01081	2.75721
ENSDARG00000070713	41.6031	114.5	80.7528	0	0.931356	1.09058	6.99994	5.24274e-09	1.30319e-06	prss60.1	6	39085969	39091330	+	1573	protein_coding	protease, serine, 60.1 [Source:ZFIN;Acc:ZDB-GENE-070424-25]	Trypsin	39	111	71	0	1	1	0.55086	1.50897	1.07519	0	0.0123953	0.0145532
ENSDARG00000045706	20.2682	16.5045	80.7528	353.167	327.837	273.736	-3.02816	5.31644e-09	1.30817e-06	tspan9b	4	9696965	9722568	-	1883	protein_coding	tetraspanin 9b [Source:ZFIN;Acc:ZDB-GENE-040704-25]	Tetraspannin	19	16	71	464	352	251	0.224186	0.1817	0.898184	3.86014	3.64485	3.05147
ENSDARG00000114409	62.9381	27.8514	60.2802	0	0	0	8.2199	5.60707e-09	1.36588e-06	CR450686.5	22	8728969	8733727	+	1499	protein_coding	-	-	59	27	53	0	0	0	0.874491	0.385165	0.842232	0	0	0
ENSDARG00000104635	2056.69	1734	1654.86	5831.82	5865.68	2912.94	-1.42404	5.72798e-09	1.38152e-06	CU929676.1	8	36268747	36292840	+	4142	protein_coding	-	-	1928	1681	1455	7662	6298	2671	10.3419	8.67846	8.36778	28.9779	29.6469	14.7622
ENSDARG00000109109	60.8046	27.8514	60.2802	0	0	0	8.19936	6.27758e-09	1.49923e-06	FO393424.2	22	8904046	8910567	-	2669	protein_coding	-	V-set	57	27	53	0	0	0	0.474495	0.216322	0.473026	0	0	0
ENSDARG00000090699	0	0	0	88.2917	50.2932	29.4457	-8.14575	7.74964e-09	1.83283e-06	nlrb5	2	43851983	43871387	+	2318	protein_coding	NOD-like receptor family B, member 5 [Source:ZFIN;Acc:ZDB-GENE-081015-5]	NACHT	0	0	0	116	54	27	0	0	0	0.783935	0.454221	0.266647
ENSDARG00000043196	3637.61	3089.44	3588.38	9929.01	5435.39	8143.36	-1.18844	8.52475e-09	1.99676e-06	rnasel2	22	6293563	6294749	+	957	protein_coding	ribonuclease like 2 [Source:ZFIN;Acc:ZDB-GENE-050208-420]	-	3410	2995	3155	13045	5836	7467	79.1676	66.9221	78.5317	213.534	118.902	178.616
ENSDARG00000086744	199.482	144.414	177.429	22.0729	38.1856	46.895	2.29476	1.12695e-08	2.61453e-06	znf1152	22	2183110	2187088	+	1089	protein_coding	zinc finger protein 1152 [Source:ZFIN;Acc:ZDB-GENE-050208-482]	zf-C2H2	187	140	156	29	41	43	3.81521	2.74907	3.41235	0.417163	0.734079	0.903913
ENSDARG00000027584	1096.62	1033.59	923.539	492.455	558.814	569.283	0.915372	1.66818e-08	3.83367e-06	ttpa	2	26647472	26653148	+	1923	protein_coding	tocopherol (alpha) transfer protein [Source:ZFIN;Acc:ZDB-GENE-030131-4631]	-	1028	1002	812	647	600	522	11.8773	11.1423	10.0585	5.2706	6.08358	6.21408
ENSDARG00000097162	83.2063	47.4505	70.5165	0	0	2.18116	6.74521	1.82264e-08	4.14538e-06	CU861891.1	16	54983349	54984158	+	286	processed_transcript	-	-	78	46	62	0	0	2	6.05945	3.43935	5.16396	0	0	0.160085
ENSDARG00000060054	1515.85	1277.04	1263.61	2596.23	2290.2	2237.87	-0.812797	1.83785e-08	4.14538e-06	epc1b	2	43585571	43605556	-	4485	protein_coding	enhancer of polycomb homolog 1 (Drosophila) b [Source:ZFIN;Acc:ZDB-GENE-090609-1]	-	1421	1238	1111	3411	2459	2052	7.03942	5.9026	5.90077	11.9139	10.6901	10.4737
ENSDARG00000026865	537.64	618.919	556.17	296.843	211.418	232.294	1.20723	1.99126e-08	4.4502e-06	fam107b	18	12276567	12327478	-	1735	protein_coding	family with sequence similarity 107, member B [Source:ZFIN;Acc:ZDB-GENE-031030-12]	-	504	600	489	390	227	213	6.45411	7.39497	6.71377	3.52128	2.55102	2.81039
ENSDARG00000035468	134.41	102.122	3.41209	0	0	0	8.88858	2.24566e-08	4.97311e-06	slc25a25b	5	31779911	31806613	+	1755	protein_coding	solute carrier family 25 (mitochondrial carrier; phosphate carrier), member 25b [Source:ZFIN;Acc:ZDB-GENE-060526-340]	Mito_carr	126	99	3	0	0	0	1.59514	1.20627	0.0407194	0	0	0
ENSDARG00000032206	2588.99	3177.12	2568.17	1392.88	1690.41	1555.17	0.845855	2.47432e-08	5.43012e-06	cthl	6	37389683	37403444	-	1861	protein_coding	cystathionase (cystathionine gamma-lyase), like [Source:ZFIN;Acc:ZDB-GENE-040905-3]	Cys_Met_Meta_PP	2427	3080	2258	1830	1815	1426	28.9753	35.3907	28.9025	15.4042	19.0159	17.5412
ENSDARG00000013522	3163.97	5599.15	3136.85	8112.94	14568.3	9721.43	-1.44506	2.77954e-08	6.0455e-06	pck1	6	60055168	60062097	+	2895	protein_coding	phosphoenolpyruvate carboxykinase 1 (soluble) [Source:ZFIN;Acc:ZDB-GENE-030909-11]	-	2966	5428	2758	10659	15642	8914	22.7629	40.0937	22.6936	57.6771	105.349	70.4871
ENSDARG00000003203	291.222	493.072	511.813	898.14	1361.64	1212.73	-1.42157	2.83837e-08	6.11881e-06	rhcga	7	14291323	14302716	+	2183	protein_coding	Rh family, C glycoprotein a [Source:ZFIN;Acc:ZDB-GENE-070424-81]	Ammonium_transp	273	478	450	1180	1462	1112	2.77852	4.6823	4.91039	8.46766	13.0581	11.661
ENSDARG00000108332	59.7378	20.6306	52.3187	0	0	0	8.03271	3.2806e-08	7.01013e-06	FO393424.1	22	8959490	8966295	-	1563	protein_coding	-	V-set	56	20	46	0	0	0	0.796038	0.273625	0.701062	0	0	0
ENSDARG00000104555	0	8.25225	0	67.741	108.969	94.8805	-5.00929	3.72159e-08	7.88329e-06	sh2d3cb	5	65124168	65159258	-	2896	protein_coding	SH2 domain containing 3Cb [Source:ZFIN;Acc:ZDB-GENE-040426-1052]	SH2	0	8	0	89	117	87	0	0.0590713	0	0.481423	0.787725	0.687712
ENSDARG00000113065	39.4696	24.7568	61.4176	0	0	0	7.95364	4.02515e-08	8.45281e-06	AL929276.1	22	7655271	7662596	+	1581	protein_coding	-	-	37	24	54	0	0	0	0.519966	0.324612	0.813616	0	0	0
ENSDARG00000109263	130.143	63.955	68.2418	9.13362	4.65678	11.9964	3.35531	4.85561e-08	1.01096e-05	BX640537.3	22	2195963	2206816	+	1537	lincRNA	-	-	122	62	60	12	5	11	1.76356	0.862587	0.929897	0.122305	0.0634283	0.163834
ENSDARG00000090286	34531.7	30577.7	38787.5	19207.2	18203.4	22992.7	0.782489	5.56755e-08	1.14937e-05	serpina1	20	10544100	10547411	+	1651	protein_coding	serpin peptidase inhibitor, clade A (alpha-1 antiproteinase, antitrypsin), member 1 [Source:ZFIN;Acc:ZDB-GENE-030131-1421]	Serpin	32371	29643	34103	25235	19545	21083	435.626	383.937	492.043	239.437	230.821	292.329
ENSDARG00000101471	770.191	695.252	635.786	363.823	290.583	365.344	1.04316	6.07177e-08	1.24293e-05	fgd4a	18	12147971	12229524	+	3445	protein_coding	FYVE, RhoGEF and PH domain containing 4a [Source:ZFIN;Acc:ZDB-GENE-050420-347]	RhoGEF	722	674	559	478	312	335	4.65643	4.18365	3.86527	2.17357	1.76584	2.22608
ENSDARG00000100886	233.618	123.784	169.467	791.581	473.129	452.591	-1.70609	8.00896e-08	1.62582e-05	si:dkeyp-97a10.1	16	50953547	50968750	+	893	protein_coding	si:dkeyp-97a10.1 [Source:ZFIN;Acc:ZDB-GENE-131121-449]	V-set	219	120	149	1040	508	415	5.44876	2.87352	3.97459	18.2439	11.0917	10.6386
ENSDARG00000070710	16.0012	45.3874	67.1044	0	0	0	7.98632	8.34397e-08	1.67983e-05	prss60.3	6	39108858	39112234	+	1276	protein_coding	protease, serine, 60.3 [Source:ZFIN;Acc:ZDB-GENE-030131-7092]	Trypsin	15	44	59	0	0	0	0.261183	0.737372	1.10143	0	0	0
ENSDARG00000025903	713.654	476.568	830.275	273.248	274.75	272.645	1.29941	8.72638e-08	1.74241e-05	lgals9l1	15	31032255	31043183	-	2201	protein_coding	lectin, galactoside-binding, soluble, 9 (galectin 9)-like 1 [Source:ZFIN;Acc:ZDB-GENE-030131-9543]	-	669	462	730	359	295	250	6.75322	4.48856	7.9006	2.55511	2.6133	2.60019
ENSDARG00000104015	264.553	230.032	346.896	608.908	661.263	600.91	-1.15403	1.08898e-07	2.1567e-05	fgfr1bl	22	6969477	6991514	-	2284	protein_coding	fibroblast growth factor receptor 1b, like [Source:ZFIN;Acc:ZDB-GENE-091204-406]	I-set	248	223	305	800	710	551	2.41246	2.08782	3.18098	5.48693	6.06107	5.52257
ENSDARG00000059613	36.2694	47.4505	50.044	249.652	118.282	222.478	-2.14314	1.13923e-07	2.23803e-05	nprl2	6	22352223	22369125	-	1537	protein_coding	NPR2 like, GATOR1 complex subunit [Source:ZFIN;Acc:ZDB-GENE-060825-93]	-	34	46	44	328	127	204	0.491485	0.639984	0.681924	3.34299	1.61108	3.03838
ENSDARG00000101885	45.8701	24.7568	37.533	0	0	0	7.73816	1.20583e-07	2.34759e-05	si:dkey-20i20.11	22	2751887	2758749	+	703	protein_coding	si:dkey-20i20.11 [Source:ZFIN;Acc:ZDB-GENE-060503-58]	-	43	24	33	0	0	0	1.359	0.73003	1.11819	0	0	0
ENSDARG00000055510	1848.67	1820.65	2089.34	1252.07	1079.44	1086.22	0.751856	1.21427e-07	2.34759e-05	ypel3	3	26186153	26191960	-	1847	protein_coding	yippee-like 3 [Source:ZFIN;Acc:ZDB-GENE-030516-4]	-	1733	1765	1837	1645	1159	996	20.8467	20.4344	23.6919	13.9519	12.235	12.3446
ENSDARG00000076360	356.294	362.068	376.467	679.694	881.063	658.71	-1.01971	1.33868e-07	2.56773e-05	rpl37	2	49860722	49871576	+	6136	protein_coding	ribosomal protein L37 [Source:ZFIN;Acc:ZDB-GENE-040625-39]	-	334	351	331	893	946	604	1.20939	1.22323	1.28499	2.27982	3.00603	2.2534
ENSDARG00000098220	140.811	95.9324	87.5769	17.5061	16.7644	25.0833	2.45885	1.35552e-07	2.57972e-05	si:ch211-209j12.6	4	69251882	69277920	+	3794	protein_coding	si:ch211-209j12.6 [Source:ZFIN;Acc:ZDB-GENE-120703-12]	NACHT	132	93	77	23	18	23	0.773004	0.524168	0.483449	0.0949655	0.0925044	0.138777
ENSDARG00000040640	174.947	149.572	168.33	326.527	451.708	403.515	-1.261	1.38223e-07	2.61016e-05	si:ch73-44m9.3	22	7758462	7809904	-	5936	protein_coding	si:ch73-44m9.3 [Source:ZFIN;Acc:ZDB-GENE-081104-290]	V-set	164	145	148	429	485	370	0.61384	0.522347	0.593916	1.13214	1.59307	1.4269
ENSDARG00000102594	344.559	416.739	355.995	143.855	164.85	176.674	1.20563	1.49813e-07	2.80726e-05	zgc:194627	22	5433093	5441893	-	1050	protein_coding	zgc:194627 [Source:ZFIN;Acc:ZDB-GENE-081022-132]	V-set	323	404	313	189	177	162	6.83468	8.22767	7.10088	2.81973	3.28678	3.53193
ENSDARG00000075027	164.279	164.014	117.148	353.928	431.218	340.261	-1.33607	1.68467e-07	3.13271e-05	fgfr1bl	22	6962924	6968756	-	1168	protein_coding	fibroblast growth factor receptor 1b, like [Source:ZFIN;Acc:ZDB-GENE-091204-406]	I-set	154	159	103	465	463	312	2.92943	2.91098	2.10064	6.23656	7.72903	6.11502
ENSDARG00000103716	660.316	687	589.154	1858.69	1869.23	985.885	-1.28396	1.82255e-07	3.36344e-05	si:busm1-194e12.11	8	36283548	36287046	-	928	protein_coding	si:busm1-194e12.11 [Source:ZFIN;Acc:ZDB-GENE-030616-318]	C1-set	619	666	518	2442	2007	904	14.82	15.3466	13.2966	41.2224	42.1683	22.3001
ENSDARG00000060748	104.541	93.8694	83.0275	0.761135	11.1763	10.9058	3.65852	2.45638e-07	4.49905e-05	tsfm	6	39897543	39903431	-	1869	protein_coding	Ts translation elongation factor, mitochondrial [Source:ZFIN;Acc:ZDB-GENE-061215-17]	-	98	91	73	1	12	10	1.16499	1.04116	0.930403	0.00838158	0.125187	0.122483
ENSDARG00000042590	279.488	254.788	251.357	455.92	590.48	682.703	-1.13644	3.60545e-07	6.55438e-05	rbm19	6	45843193	45869164	-	4779	protein_coding	RNA binding motif protein 19 [Source:ZFIN;Acc:ZDB-GENE-031125-3]	RRM_1	262	247	221	599	634	626	1.21806	1.10521	1.10157	1.96347	2.58666	2.99863
ENSDARG00000076321	455.501	335.248	385.566	997.087	728.32	2000.12	-1.66257	3.80773e-07	6.87084e-05	col28a2a	9	48297412	48371379	-	5671	protein_coding	collagen, type XXVIII, alpha 2a [Source:ZFIN;Acc:ZDB-GENE-030131-4444]	VWA	427	325	339	1310	782	1834	1.67291	1.22549	1.42396	3.61865	2.68865	7.4033
ENSDARG00000062756	1033.68	1036.69	956.522	540.406	643.567	513.663	0.834135	3.94221e-07	7.06119e-05	pllp	18	18861359	18870632	+	1180	protein_coding	plasmolipin [Source:ZFIN;Acc:ZDB-GENE-050419-195]	-	969	1005	841	710	691	471	18.2451	18.2125	16.9774	9.42566	11.4178	9.13745
ENSDARG00000091531	189.881	152.667	121.698	47.9515	27.9407	39.2609	2.00762	4.00266e-07	7.11715e-05	carm1l	10	5060191	5090392	+	1475	protein_coding	coactivator-associated arginine methyltransferase 1, like [Source:ZFIN;Acc:ZDB-GENE-090312-219]	-	178	148	107	63	30	36	2.68122	2.14563	1.72802	0.669089	0.396567	0.558723
ENSDARG00000074979	158.945	180.518	245.67	12.9393	14.9017	56.7102	2.80914	4.23058e-07	7.4679e-05	larp4ab	6	39633065	39653972	-	6940	protein_coding	La ribonucleoprotein domain family, member 4Ab [Source:ZFIN;Acc:ZDB-GENE-100729-2]	-	149	175	216	17	16	52	0.477015	0.539217	0.741398	0.0383729	0.0449519	0.171526
ENSDARG00000021979	0	1.03153	0	53.2795	56.8127	34.8986	-6.96945	4.2944e-07	7.52601e-05	mical3a	18	10884996	10921940	+	3710	protein_coding	microtubule associated monooxygenase, calponin and LIM domain containing 3a [Source:ZFIN;Acc:ZDB-GENE-050126-2]	-	0	1	0	70	61	32	0	0.00576383	0	0.295569	0.320585	0.197452
ENSDARG00000102856	87.4733	81.491	131.934	2.28341	13.9703	0	4.2029	4.35819e-07	7.58326e-05	si:ch73-59f11.3	3	6600294	6608342	-	916	protein_coding	si:ch73-59f11.3 [Source:ZFIN;Acc:ZDB-GENE-131121-446]	-	82	79	116	3	15	0	1.98895	1.84424	3.01661	0.0513052	0.319288	0
ENSDARG00000100614	455.501	279.545	555.033	1089.18	1172.58	898.638	-1.29369	4.60332e-07	7.95296e-05	zgc:171497	KN150335.1	11961	25876	-	2241	protein_coding	zgc:171497 [Source:ZFIN;Acc:ZDB-GENE-080220-58]	-	427	271	488	1431	1259	824	4.23342	2.5859	5.18723	10.0031	10.954	8.41727
ENSDARG00000109368	144.011	217.653	217.236	459.726	539.255	406.786	-1.2806	4.70107e-07	8.06465e-05	si:dkey-182g1.2	22	8628064	8634560	+	804	protein_coding	si:dkey-182g1.2 [Source:ZFIN;Acc:ZDB-GENE-060503-619]	V-set	135	211	191	604	579	373	3.73063	5.61192	5.65893	11.7684	14.0414	10.6203
ENSDARG00000056324	573.91	393.014	522.05	1201.83	1149.29	840.837	-1.10117	4.82855e-07	8.22543e-05	zgc:123295	3	21189766	21198744	+	1710	protein_coding	zgc:123295 [Source:ZFIN;Acc:ZDB-GENE-051127-11]	Trypsin	538	381	459	1579	1234	771	6.99022	4.76446	6.39402	14.4651	14.0704	10.3215
ENSDARG00000043002	962.206	549.806	1020.21	1934.81	2032.22	1692.58	-1.16083	5.29381e-07	8.95536e-05	vmo1a	3	5403848	5413018	-	1414	protein_coding	vitelline membrane outer layer 1 homolog a [Source:ZFIN;Acc:ZDB-GENE-131121-600]	-	902	533	897	2542	2182	1552	14.173	8.06051	15.1112	28.1619	30.0879	25.1263
ENSDARG00000102808	20732.2	18558.3	21566.7	10862.9	12797.8	14113.2	0.688145	5.36142e-07	9.00719e-05	calr3b	2	55783896	55797318	-	2917	protein_coding	calreticulin 3b [Source:ZFIN;Acc:ZDB-GENE-030131-9907]	-	19435	17991	18962	14272	13741	12941	148.031	131.888	154.848	76.645	91.8478	101.559
ENSDARG00000098540	865.132	789.122	799.566	509.2	402.346	408.968	0.892148	5.50626e-07	9.18716e-05	zgc:162198	3	4458390	4501026	-	4054	protein_coding	zgc:162198 [Source:ZFIN;Acc:ZDB-GENE-030131-4512]	-	811	765	703	669	432	375	4.4447	4.03518	4.13075	2.5851	2.07772	2.11755
ENSDARG00000015654	859.798	631.297	494.753	1284.8	1723.01	1350.14	-1.13351	7.17671e-07	0.000118928	ca15a	12	4320041	4331117	-	1529	protein_coding	carbonic anhydrase XVa [Source:ZFIN;Acc:ZDB-GENE-070424-7]	-	806	612	435	1688	1850	1238	11.712	8.55911	6.77703	17.2942	23.5913	18.5353
ENSDARG00000068828	11.7342	17.536	97.8132	0	0	0	7.96964	7.24719e-07	0.000119285	bloc1s3	15	35036368	35101292	-	5238	protein_coding	biogenesis of lysosomal organelles complex-1, subunit 3 [Source:ZFIN;Acc:ZDB-GENE-050913-10]	-	11	17	86	0	0	0	0.0466587	0.0694014	0.391102	0	0	0
ENSDARG00000016494	1812.4	1441.05	2041.57	2990.5	2923.53	3677.44	-0.85709	8.0736e-07	0.000131995	ddc	16	8298542	8342749	-	4346	protein_coding	dopa decarboxylase [Source:ZFIN;Acc:ZDB-GENE-040426-2656]	-	1699	1397	1795	3929	3139	3372	8.68578	6.87372	9.83857	14.1621	14.0828	17.7617
ENSDARG00000104181	11955	10616.5	11593.1	4573.66	7795.45	5366.75	0.945904	8.4475e-07	0.000137187	tmsb1	14	12066695	12071679	-	1053	protein_coding	thymosin beta 1 [Source:ZFIN;Acc:ZDB-GENE-030131-8575]	-	11207	10292	10193	6009	8370	4921	236.465	209.005	230.585	89.3941	154.983	106.982
ENSDARG00000092436	226.15	133.068	106.912	33.49	42.8424	22.9022	2.22767	9.04213e-07	0.000145872	BX537137.1	4	36906436	36912936	+	966	protein_coding	-	zf-C2H2	212	129	94	44	46	21	4.876	2.8556	2.31797	0.713528	0.92847	0.497655
ENSDARG00000014962	246.419	279.545	7.96154	9.89476	1.86271	10.9058	4.55993	9.16105e-07	0.000146818	ppp3cca	5	27924347	27994679	-	2914	protein_coding	protein phosphatase 3, catalytic subunit, gamma isozyme, a [Source:ZFIN;Acc:ZDB-GENE-030829-36]	Metallophos	231	271	7	13	2	10	1.76128	1.98868	0.0572224	0.0698858	0.0133822	0.0785591
ENSDARG00000060411	72.5388	76.3333	59.1429	394.268	140.635	291.185	-1.98984	9.53028e-07	0.000151737	ddx28	7	34963748	34965654	+	1907	protein_coding	DEAD (Asp-Glu-Ala-Asp) box polypeptide 28 [Source:ZFIN;Acc:ZDB-GENE-061013-64]	DEAD	68	74	52	518	151	267	0.792252	0.829786	0.649546	4.25514	1.54388	3.20514
ENSDARG00000028087	12572.7	12173.1	11077.9	8431.86	8394.31	7688.59	0.547193	1.00738e-06	0.000159349	aldh2.2	5	69597166	69621227	-	2409	protein_coding	aldehyde dehydrogenase 2 family (mitochondrial), tandem duplicate 2 [Source:ZFIN;Acc:ZDB-GENE-030326-5]	Aldedh	11786	11801	9740	11078	9013	7050	108.701	104.753	96.3118	72.0377	72.949	66.9944
ENSDARG00000116524	2086.56	2276.59	1869.82	4508.97	4744.33	2891.13	-0.96249	1.20624e-06	0.000189574	zgc:103700	8	36321336	36327328	-	5086	protein_coding	zgc:103700 [Source:ZFIN;Acc:ZDB-GENE-041010-13]	C1-set	1956	2207	1644	5924	5094	2651	8.54471	9.27921	7.69986	18.2463	19.5285	11.9322
ENSDARG00000021082	4385.4	5118.46	5343.33	2714.97	2965.44	3439.69	0.703443	1.396e-06	0.00021799	sec31a	10	5092511	5135788	-	6071	protein_coding	SEC31 homolog A, COPII coat complex component [Source:ZFIN;Acc:ZDB-GENE-020919-2]	-	4111	4962	4698	3567	3184	3154	15.045	17.4776	18.4336	9.20403	10.2259	11.8929
ENSDARG00000096189	89.6067	53.6396	38.6703	0	5.58814	0	5.03494	1.61903e-06	0.000251207	si:dkey-54j5.2	4	43048527	43070566	-	1947	protein_coding	si:dkey-54j5.2 [Source:ZFIN;Acc:ZDB-GENE-110913-53]	zf-C2H2	84	52	34	0	6	0	0.958558	0.571113	0.415978	0	0.0600859	0
ENSDARG00000096242	2640.2	2481.87	2787.68	3673.24	4330.81	4003.52	-0.602189	1.68976e-06	0.000260523	si:ch211-76l23.4	3	28822065	28828569	-	3664	protein_coding	si:ch211-76l23.4 [Source:ZFIN;Acc:ZDB-GENE-030131-8310]	-	2475	2406	2451	4826	4650	3671	15.0081	14.0419	15.9347	20.6332	24.7448	22.9358
ENSDARG00000038898	18.1347	4.12613	6.82418	159.077	52.1559	80.7029	-3.32951	1.93143e-06	0.000295909	zgc:113691	2	26591968	26596794	-	998	protein_coding	zgc:113691 [Source:ZFIN;Acc:ZDB-GENE-050220-7]	-	17	4	6	209	56	74	0.378463	0.0857066	0.143212	3.28058	1.09407	1.69741
ENSDARG00000028478	35.2027	44.3559	31.8462	1.52227	0.931356	2.18116	4.60777	1.96298e-06	0.000298864	si:ch211-173n18.3	6	39499623	39503381	+	938	protein_coding	si:ch211-173n18.3 [Source:ZFIN;Acc:ZDB-GENE-120215-62]	Methyltransf_11	33	43	28	2	1	2	0.781657	0.980281	0.71107	0.0334012	0.0207866	0.0488105
ENSDARG00000007086	696.586	547.743	414	1525.32	2345.15	872.464	-1.51612	2.13825e-06	0.000323526	aqp10a	16	22288777	22294265	-	1508	protein_coding	aquaporin 10a [Source:ZFIN;Acc:ZDB-GENE-040718-40]	-	653	531	364	2004	2518	800	9.62092	7.52971	5.74986	20.8176	32.5568	12.1444
ENSDARG00000071618	353.093	183.613	284.341	54.8017	106.175	82.8841	1.75457	2.3242e-06	0.000349491	si:ch211-213a13.5	22	9151581	9199911	-	10105	protein_coding	si:ch211-213a13.5 [Source:ZFIN;Acc:ZDB-GENE-050208-711]	NACHT	331	178	250	72	114	76	0.727774	0.376677	0.589333	0.111617	0.219966	0.172172
ENSDARG00000095455	65.0716	101.09	85.3022	9.13362	0.931356	14.1775	3.38777	2.48989e-06	0.000372109	si:dkey-20i20.10	22	2769236	2773808	+	623	protein_coding	si:dkey-20i20.10 [Source:ZFIN;Acc:ZDB-GENE-060503-905]	zf-C2H2	61	98	75	12	1	13	2.17544	3.36374	2.86768	0.301737	0.0312967	0.477685
ENSDARG00000089586	725.388	594.162	545.934	1066.35	1035.67	1285.79	-0.860018	2.63458e-06	0.000391332	ncam3	16	44920012	44945224	-	2178	protein_coding	neural cell adhesion molecule 3 [Source:ZFIN;Acc:ZDB-GENE-131127-340]	I-set	680	576	480	1401	1112	1179	6.93675	5.65522	5.24978	10.0766	9.95483	12.392
ENSDARG00000012405	59387.9	57025.1	70896.4	130975	133312	82902.6	-0.890315	2.72469e-06	0.00040044	col1a1a	3	23221047	23239458	+	6021	protein_coding	collagen, type I, alpha 1a [Source:ZFIN;Acc:ZDB-GENE-030131-9102]	VWC	55672	55282	62334	172078	143138	76017	205.434	196.336	246.612	447.705	463.525	289.02
ENSDARG00000092764	20.2682	76.3333	420.824	2.28341	16.7644	6.54348	4.34485	2.73236e-06	0.00040044	si:dkey-57a22.14	9	21996315	21997149	+	559	protein_coding	si:dkey-57a22.14 [Source:ZFIN;Acc:ZDB-GENE-081104-426]	Crystall	19	74	370	3	18	6	0.755174	2.83077	15.7669	0.0840707	0.627838	0.245711
ENSDARG00000029497	1931.88	1730.91	1182.86	3282.02	4781.58	2639.2	-1.14317	2.74522e-06	0.00040044	tfcp2l1	9	38292919	38311750	+	2862	protein_coding	transcription factor CP2-like 1 [Source:ZFIN;Acc:ZDB-GENE-040704-58]	CP2	1811	1678	1040	4312	5134	2420	14.059	12.5374	8.65608	23.6018	34.9763	19.3567
ENSDARG00000079986	355.227	81.491	152.407	1.52227	4.65678	33.808	3.90813	2.94935e-06	0.000427656	BX927329.1	22	9359899	9383484	+	6328	unprocessed_pseudogene	-	NACHT	333	79	134	2	5	31	1.16918	0.26696	0.504424	0.00495107	0.015406	0.112145
ENSDARG00000025436	2262.57	2135.27	2402.11	1437.78	1539.53	1564.98	0.582374	3.23116e-06	0.000465746	msrb1a	3	18798431	18805294	-	3290	protein_coding	methionine sulfoxide reductase B1a [Source:ZFIN;Acc:ZDB-GENE-030411-3]	-	2121	2070	2112	1889	1653	1435	14.3235	13.4542	15.2917	8.99438	9.79634	9.98486
ENSDARG00000101290	1397.44	1580.31	1874.37	1001.65	502.932	678.341	1.15117	3.81107e-06	0.000546103	si:dkey-203a12.8	14	15597049	15597806	+	410	protein_coding	si:dkey-203a12.8 [Source:ZFIN;Acc:ZDB-GENE-141216-182]	-	1310	1532	1648	1316	540	622	70.9892	79.9024	95.7482	50.2814	25.6801	34.729
ENSDARG00000102411	0	0	1.13736	28.9231	63.3322	25.0833	-6.66283	4.42542e-06	0.000630429	CR847850.1	3	7435802	7436932	-	987	protein_coding	-	zf-C2H2	0	0	1	38	68	23	0	0	0.0241346	0.603117	1.34332	0.533454
ENSDARG00000092162	633.648	443.559	595.978	300.648	253.329	186.489	1.1728	4.66012e-06	0.000660004	mhc1zaa	3	346530	367405	-	2785	protein_coding	major histocompatibility complex class I ZAA [Source:ZFIN;Acc:ZDB-GENE-030916-1]	MHC_I	594	430	524	395	272	171	4.73878	3.30163	4.48191	2.22181	1.90428	1.40558
ENSDARG00000061368	1515.85	1660.77	1334.13	2207.29	3359.4	2553.05	-0.847762	5.37804e-06	0.000757278	klf13	25	34487700	34512102	-	2550	protein_coding	Kruppel-like factor 13 [Source:ZFIN;Acc:ZDB-GENE-060929-1274]	-	1421	1610	1173	2900	3607	2341	12.3811	13.5011	10.9576	17.8153	27.5799	21.0159
ENSDARG00000091209	275.221	837.604	395.802	1182.04	1641.98	1571.53	-1.54219	5.42541e-06	0.000759558	ucp3	10	36650222	36656693	+	1676	protein_coding	uncoupling protein 3 [Source:ZFIN;Acc:ZDB-GENE-040426-1317]	Mito_carr	258	812	348	1553	1763	1441	3.42019	10.3602	4.9461	14.5155	20.51	19.6823
ENSDARG00000100000	1199.02	573.532	999.742	1873.15	2315.35	1881.25	-1.13077	5.87474e-06	0.000817764	CR352226.5	22	6527414	6529377	-	1893	lincRNA	-	-	1124	556	879	2461	2486	1725	13.1923	6.28072	11.061	20.3656	25.6058	20.8605
ENSDARG00000110454	25.6019	43.3243	44.3572	0	1.86271	0	5.9482	6.10481e-06	0.000844024	BX005380.2	4	51151834	51159094	-	627	protein_coding	-	zf-C2H2	24	42	39	0	2	0	0.85045	1.43241	1.48168	0	0.0621941	0
ENSDARG00000058256	1.06675	0	0	81.4415	11.1763	40.3515	-6.84554	6.13268e-06	0.000844024	draxin	11	15931188	16013114	+	8617	protein_coding	dorsal inhibitory axon guidance protein [Source:ZFIN;Acc:ZDB-GENE-050913-20]	-	1	0	0	107	12	37	0.00257839	0	0	0.194519	0.0271526	0.098295
ENSDARG00000090997	38.4029	47.4505	44.3572	125.587	148.086	125.417	-1.61564	6.57724e-06	0.000900121	vegfba	14	8504410	8573479	+	7452	protein_coding	vascular endothelial growth factor Ba [Source:ZFIN;Acc:ZDB-GENE-120510-3]	-	36	46	39	165	159	115	0.107333	0.131999	0.124666	0.346854	0.416017	0.353273
ENSDARG00000044182	520.573	632.329	494.753	847.144	1004	1086.22	-0.832859	6.78598e-06	0.000923501	stau1	6	46431848	46454823	+	3231	protein_coding	staufen double-stranded RNA binding protein 1 [Source:ZFIN;Acc:ZDB-GENE-030131-6372]	-	488	613	435	1113	1078	996	3.35574	4.05703	3.20708	5.39627	6.50532	7.05681
ENSDARG00000077263	148.278	97.9955	179.703	361.539	452.639	293.366	-1.38051	7.31549e-06	0.00099003	si:ch73-27e22.3	22	8506168	8509215	-	1439	protein_coding	si:ch73-27e22.3 [Source:ZFIN;Acc:ZDB-GENE-070705-231]	-	139	95	158	475	486	269	2.14614	1.41172	2.61549	5.17092	6.5851	4.27935
ENSDARG00000063008	576.043	947.978	427.648	229.102	280.338	263.92	1.33662	7.40338e-06	0.000996388	si:dkeyp-27e10.3	4	9784301	9810999	-	8078	protein_coding	si:dkeyp-27e10.3 [Source:ZFIN;Acc:ZDB-GENE-041210-96]	-	540	919	376	301	301	242	1.48523	2.43274	1.10877	0.583711	0.726524	0.6858
ENSDARG00000096026	105.608	24.7568	21.6099	3.04454	0	0	5.50104	8.39551e-06	0.00112371	si:dkey-4e4.1	4	59589201	59595197	+	991	protein_coding	si:dkey-4e4.1 [Source:ZFIN;Acc:ZDB-GENE-110914-73]	zf-C2H2	99	24	19	4	0	0	2.21956	0.517872	0.456707	0.0632298	0	0
ENSDARG00000097610	81.0728	48.482	31.8462	496.26	78.2339	380.613	-2.56453	8.81618e-06	0.00117356	BX005183.3	3	42212710	42216013	-	749	lincRNA	-	-	76	47	28	652	84	349	2.25443	1.34184	0.890499	13.6364	2.18668	10.6667
ENSDARG00000023303	414.965	245.505	228.61	719.273	654.743	615.087	-1.1618	9.11302e-06	0.00120648	zgc:66427	2	37866880	37874647	-	2873	protein_coding	zgc:66427 [Source:ZFIN;Acc:ZDB-GENE-040426-1913]	-	389	238	201	945	703	564	3.00828	1.77144	1.66655	5.15266	4.77097	4.49396
ENSDARG00000101956	12.801	0	2.27473	53.2795	75.4398	101.424	-3.93054	1.08584e-05	0.00142979	CU571315.2	3	19507415	19517462	-	1495	protein_coding	-	Trypsin	12	0	2	70	81	93	0.178338	0	0.0318674	0.733486	1.05641	1.42406
ENSDARG00000020046	168.546	146.477	111.462	488.649	450.776	235.565	-1.46309	1.11944e-05	0.0014661	ahr1a	16	20012190	20038263	-	2851	protein_coding	aryl hydrocarbon receptor 1a [Source:ZFIN;Acc:ZDB-GENE-020531-2]	PAS	158	142	98	642	484	216	1.2313	1.06506	0.818816	3.52755	3.31006	1.73437
ENSDARG00000008748	1581.99	1869.14	1612.78	1057.98	980.718	1176.74	0.655846	1.19169e-05	0.00155239	ube2na	18	15778110	15793163	+	1795	protein_coding	ubiquitin-conjugating enzyme E2Na [Source:ZFIN;Acc:ZDB-GENE-040426-2873]	UQ_con	1483	1812	1418	1390	1053	1079	18.3562	21.5863	18.8178	12.1307	11.438	13.7608
ENSDARG00000073718	685.918	555.996	634.648	360.017	176.026	277.007	1.20492	1.24633e-05	0.00161492	si:ch73-233k15.2	3	29674308	29688399	-	3071	protein_coding	si:ch73-233k15.2 [Source:ZFIN;Acc:ZDB-GENE-120215-22]	-	643	539	558	473	189	254	4.65196	3.75313	4.32824	2.41277	1.19997	1.89339
ENSDARG00000001975	1700.39	2532.41	1872.1	3059.76	5003.24	3680.71	-0.943647	1.2668e-05	0.00163276	hsd11b2	7	35112052	35126374	-	2592	protein_coding	hydroxysteroid (11-beta) dehydrogenase 2 [Source:ZFIN;Acc:ZDB-GENE-030131-6030]	adh_short	1594	2455	1646	4020	5372	3375	13.6634	20.2536	15.127	24.2955	40.4099	29.8074
ENSDARG00000038243	1380.37	1254.34	1463.79	811.37	926.699	896.457	0.637946	1.28944e-05	0.0016532	e4f1	3	18714143	18737126	-	2361	protein_coding	E4F transcription factor 1 [Source:ZFIN;Acc:ZDB-GENE-050913-103]	-	1294	1216	1287	1066	995	822	12.1771	11.0134	12.9849	7.07288	8.21702	7.97006
ENSDARG00000011122	2008.68	2772.76	1764.05	2902.21	6250.33	5412.55	-1.15367	1.37173e-05	0.00174949	pptc7a	8	4368534	4402181	+	4955	protein_coding	PTC7 protein phosphatase homolog a [Source:ZFIN;Acc:ZDB-GENE-041114-74]	SpoIIE	1883	2688	1551	3813	6711	4963	8.44329	11.6003	7.45634	12.0548	26.4077	22.9291
ENSDARG00000043173	4142.18	1587.53	5806.24	828.876	758.124	440.594	2.50798	1.38091e-05	0.00175203	CELA1 (1 of many)	22	7480465	7483755	+	924	protein_coding	zgc:92745 [Source:ZFIN;Acc:ZDB-GENE-040801-12]	Trypsin	3883	1539	5105	1089	814	404	93.3685	35.6165	131.608	18.4625	17.1767	10.0091
ENSDARG00000098177	142.944	73.2387	102.363	17.5061	27.9407	29.4457	2.09695	1.39727e-05	0.0017636	si:dkey-28i19.3	4	33862438	33889684	+	3820	protein_coding	si:dkey-28i19.3 [Source:ZFIN;Acc:ZDB-GENE-110913-17]	NACHT	134	71	90	23	30	27	0.779375	0.397448	0.561224	0.0943191	0.153125	0.161803
ENSDARG00000009142	4588.08	4092.09	3853.39	2913.63	2771.72	2968.56	0.534467	1.44525e-05	0.00181475	ppp1r13bb	20	20731052	20814177	+	7140	protein_coding	protein phosphatase 1, regulatory subunit 13Bb [Source:ZFIN;Acc:ZDB-GENE-030131-4327]	SH3_1	4301	3967	3388	3828	2976	2722	13.3837	11.8809	11.3032	8.39864	8.12684	8.72722
ENSDARG00000054418	91.7402	33.009	26.1593	470.382	134.115	209.391	-2.43159	1.49794e-05	0.00187127	ssuh2.2	22	30959733	30973791	-	1339	protein_coding	ssu-2 homolog, tandem duplicate 2 [Source:ZFIN;Acc:ZDB-GENE-060421-4694]	-	86	32	23	618	144	192	1.427	0.511039	0.409171	7.23008	2.09686	3.28251
ENSDARG00000070206	73.6055	95.9324	71.6539	273.248	253.329	151.591	-1.49279	1.63136e-05	0.00202069	si:zfos-2070c2.1	8	36377006	36387387	-	1941	protein_coding	si:zfos-2070c2.1 [Source:ZFIN;Acc:ZDB-GENE-091204-3]	C1-set	69	93	63	359	272	139	0.789821	1.02457	0.773165	2.89737	2.73231	1.63936
ENSDARG00000035532	102.408	105.216	1.13736	0	1.86271	2.18116	5.75442	1.63414e-05	0.00202069	zgc:110329	5	28134688	28149767	-	1929	protein_coding	zgc:110329 [Source:ZFIN;Acc:ZDB-GENE-050417-334]	Tetraspannin	96	102	1	0	2	2	1.10572	1.13071	0.0123488	0	0.0202155	0.0237347
ENSDARG00000099954	807.527	796.342	424.236	1559.57	1425.91	1253.08	-1.0632	1.73361e-05	0.00213286	plekhm1	12	4920451	4963153	+	6274	protein_coding	pleckstrin homology domain containing, family M (with RUN domain) member 1 [Source:ZFIN;Acc:ZDB-GENE-030131-2752]	RUN	757	772	373	2049	1531	1149	2.68075	2.63122	1.41619	5.11603	4.75793	4.19239
ENSDARG00000096250	0	0	0	6.85022	47.4992	27.2645	-7.09825	1.766e-05	0.0021618	CT573429.2	3	29687567	29697798	+	439	antisense	-	-	0	0	0	9	51	25	0	0	0	0.321154	2.26513	1.30365
ENSDARG00000023157	510.972	594.162	689.242	1098.32	913.66	1060.04	-0.776212	1.82809e-05	0.00222661	cbln10	2	37953571	37956768	-	1462	protein_coding	cerebellin 10 [Source:ZFIN;Acc:ZDB-GENE-030131-4615]	-	479	576	606	1443	981	972	7.27936	8.42481	9.87376	15.4616	13.083	15.2197
ENSDARG00000099577	627.247	599.32	628.962	398.074	369.748	326.084	0.760425	1.92358e-05	0.00233126	si:dkey-182g1.10	22	8772363	8788193	+	5311	protein_coding	si:dkey-182g1.10 [Source:ZFIN;Acc:ZDB-GENE-141216-134]	V-set	588	581	553	523	397	299	2.45984	2.33929	2.48031	1.54263	1.45748	1.28879
ENSDARG00000024116	354.16	338.342	3.41209	2.28341	1.86271	4.36232	6.36528	2.10221e-05	0.00253514	vamp8	5	28271412	28279364	+	1823	protein_coding	vesicle-associated membrane protein 8 (endobrevin) [Source:ZFIN;Acc:ZDB-GENE-030131-5215]	-	332	328	3	3	2	4	4.04628	3.84744	0.0392005	0.0257792	0.021391	0.0502295
ENSDARG00000091993	114.142	83.5541	93.2638	7.61135	29.8034	17.4493	2.4169	2.13707e-05	0.00256449	dicp1.1	3	464127	630986	+	1909	protein_coding	diverse immunoglobulin domain-containing protein 1.1 [Source:ZFIN;Acc:ZDB-GENE-120305-1]	V-set	107	81	82	10	32	16	1.24533	0.907327	1.02321	0.0820596	0.326837	0.191867
ENSDARG00000087788	508.838	256.851	259.319	140.049	122.939	68.7066	1.62361	2.26146e-05	0.00270045	si:ch211-22k7.9	4	39158005	39186901	-	9546	protein_coding	si:ch211-22k7.9 [Source:ZFIN;Acc:ZDB-GENE-070424-160]	NACHT	477	249	228	184	132	63	1.1102	0.55778	0.568946	0.301948	0.269612	0.151079
ENSDARG00000101817	131.21	52.6081	83.0275	6.08908	14.9017	21.8116	2.66008	2.40665e-05	0.0028598	BX649521.1	4	40035116	40069178	+	1129	protein_coding	-	-	123	51	73	8	16	20	2.42056	0.965964	1.54023	0.111002	0.276321	0.405529
ENSDARG00000094514	499.238	445.622	444.709	242.802	245.878	287.913	0.841258	2.42814e-05	0.00286568	si:dkey-7l6.3	2	42354643	42360414	-	2092	protein_coding	si:dkey-7l6.3 [Source:ZFIN;Acc:ZDB-GENE-070912-586]	-	468	432	391	319	264	264	4.97037	4.41578	4.45218	2.38871	2.46053	2.88887
ENSDARG00000005002	182.414	215.59	151.269	60.1297	81.028	71.9783	1.36889	2.43955e-05	0.00286568	brf1b	20	20901791	21018334	+	4529	protein_coding	BRF1, RNA polymerase III transcription initiation factor b [Source:ZFIN;Acc:ZDB-GENE-030131-6248]	TFIIB_Zn_Ribbon	171	209	133	79	87	66	0.838878	0.986799	0.699531	0.27325	0.374545	0.333601
ENSDARG00000098535	9.60072	69.1126	68.2418	0.761135	0	4.36232	4.92206	2.44689e-05	0.00286568	BX004823.1	14	46530976	46533340	-	910	sense_intronic	-	-	9	67	60	1	0	4	0.219738	1.57441	1.57061	0.0172145	0	0.100625
ENSDARG00000101890	1603.32	1142.94	1693.53	917.929	804.692	839.747	0.79244	2.45884e-05	0.0028659	pigr	2	51613453	51634431	-	1836	protein_coding	polymeric immunoglobulin receptor [Source:ZFIN;Acc:ZDB-GENE-060503-327]	V-set	1503	1108	1489	1206	864	770	18.1883	12.9048	19.3188	10.2899	9.17547	9.60072
ENSDARG00000068749	513.105	436.338	288.89	135.482	158.331	218.116	1.2781	2.57422e-05	0.0029861	si:ch211-250k18.5	22	9239831	9255288	+	3731	protein_coding	si:ch211-250k18.5 [Source:ZFIN;Acc:ZDB-GENE-070912-244]	NACHT	481	423	254	178	170	200	2.86434	2.42438	1.62168	0.74736	0.888404	1.22713
ENSDARG00000043475	536.574	544.649	489.066	981.865	916.454	743.776	-0.751488	2.63954e-05	0.00304736	TAGAP	20	13647987	13673566	-	5155	protein_coding	si:ch211-122h15.4 [Source:ZFIN;Acc:ZDB-GENE-121214-340]	RhoGAP	503	528	430	1290	984	682	2.16793	2.19023	1.987	3.92009	3.7218	3.0286
ENSDARG00000099673	1013.41	958.293	1274.98	683.499	271.025	357.71	1.30488	2.66583e-05	0.00306319	si:dkey-203a12.5	14	15257685	15431947	+	840	protein_coding	si:dkey-203a12.5 [Source:ZFIN;Acc:ZDB-GENE-141216-151]	-	950	929	1121	898	291	328	25.1275	23.6495	31.7895	16.7468	6.75462	8.93883
ENSDARG00000092780	64.0048	59.8288	75.0659	8.37249	13.9703	1.09058	3.06532	2.79477e-05	0.00318489	si:ch1073-170o4.1	2	9746437	9748061	-	989	protein_coding	si:ch1073-170o4.1 [Source:ZFIN;Acc:ZDB-GENE-030131-7012]	-	60	58	66	11	15	1	1.34791	1.25406	1.58966	0.174233	0.295721	0.0231467
ENSDARG00000045359	2058.82	2221.92	2019.96	2970.71	2851.81	2983.83	-0.482911	2.81069e-05	0.00318489	elocb	2	30244376	30250311	-	3750	protein_coding	elongin C paralog b [Source:ZFIN;Acc:ZDB-GENE-040718-138]	Skp1_POZ	1930	2154	1776	3903	3062	2736	11.4349	12.2829	11.2816	16.3043	15.9207	16.7021
ENSDARG00000092552	4.26699	9.28378	3.41209	56.324	69.8517	29.4457	-3.19144	2.82374e-05	0.00318489	fndc7rs2	2	45593783	45598651	+	539	protein_coding	fibronectin type III domain containing 7, related sequence 2 [Source:ZFIN;Acc:ZDB-GENE-070912-651]	-	4	9	3	74	75	27	0.164883	0.357058	0.132584	2.15069	2.71306	1.14673
ENSDARG00000115161	39.4696	10.3153	15.9231	0	0	0	7.01948	2.82404e-05	0.00318489	CABZ01069162.1	KN149950.1	74	5493	+	4523	protein_coding	-	-	37	10	14	0	0	0	0.181752	0.0472779	0.0737325	0	0	0
ENSDARG00000009942	62.9381	114.5	45.4945	480.276	122.008	353.348	-2.09884	2.88124e-05	0.00322173	cdc6	11	11781973	11792766	-	3706	protein_coding	cell division cycle 6 homolog (S. cerevisiae) [Source:ZFIN;Acc:ZDB-GENE-050506-131]	AAA	59	111	40	631	131	324	0.353713	0.640475	0.257106	2.66722	0.689212	2.00136
ENSDARG00000079815	4.26699	4.12613	3.41209	19.0284	149.017	23.9928	-4.02192	2.88316e-05	0.00322173	lyrm7	10	4964463	4969208	+	900	protein_coding	LYR motif containing 7 [Source:ZFIN;Acc:ZDB-GENE-070615-32]	-	4	4	3	25	160	22	0.0987467	0.0950391	0.0794029	0.435144	3.46629	0.559585
ENSDARG00000101728	13.8677	22.6937	13.6484	184.956	23.2839	187.58	-2.97696	2.91776e-05	0.00324551	si:dkeyp-80d11.12	4	70967639	70978869	+	3636	protein_coding	si:dkeyp-80d11.12 [Source:ZFIN;Acc:ZDB-GENE-070424-273]	NACHT	13	22	12	243	25	172	0.0794373	0.129385	0.0786167	1.04693	0.134061	1.08291
ENSDARG00000076721	219.75	147.509	181.978	405.685	466.609	315.178	-1.11361	2.98571e-05	0.00330599	zgc:171686	22	9939901	9945637	+	1546	protein_coding	zgc:171686 [Source:ZFIN;Acc:ZDB-GENE-080220-56]	V-set	206	143	160	533	501	289	2.96048	1.97793	2.46529	5.40074	6.31852	4.27931
ENSDARG00000004692	455.501	291.923	340.072	909.557	602.587	701.243	-1.02605	3.00757e-05	0.00331513	nabp1a	9	24214660	24218367	-	2323	protein_coding	nucleic acid binding protein 1a [Source:ZFIN;Acc:ZDB-GENE-041212-71]	-	427	283	299	1195	647	643	4.08398	2.60509	3.06605	8.0585	5.43053	6.33647
ENSDARG00000020239	252.819	438.401	332.11	624.131	1612.18	660.892	-1.50116	3.03022e-05	0.00332506	lpin1	17	30442518	30470271	+	5050	protein_coding	lipin 1 [Source:ZFIN;Acc:ZDB-GENE-080722-2]	-	237	425	292	820	1731	606	1.04271	1.79963	1.37736	2.54365	6.68333	2.74705
ENSDARG00000094516	2926.09	2921.3	2844.54	1812.26	1462.23	2141.9	0.682755	3.05096e-05	0.00333279	es1	8	4838114	4850816	+	1057	protein_coding	es1 protein [Source:ZFIN;Acc:ZDB-GENE-980526-188]	-	2743	2832	2501	2381	1570	1964	57.6575	57.2932	56.3633	35.2874	28.9609	42.5356
ENSDARG00000021948	709.387	758.176	3.41209	6.08908	7.45085	3.27174	6.44741	3.1745e-05	0.00345227	tnc	5	28560847	28679135	-	7899	protein_coding	tenascin C [Source:ZFIN;Acc:ZDB-GENE-980526-104]	Fibrinogen_C	665	735	3	8	8	3	1.87049	1.98976	0.00904704	0.0158655	0.0197472	0.00869431
ENSDARG00000037528	220.817	286.766	284.341	111.126	43.7737	106.877	1.59637	3.2197e-05	0.00348586	si:ch211-191a24.4	20	6533260	6540933	+	1592	protein_coding	si:ch211-191a24.4 [Source:ZFIN;Acc:ZDB-GENE-030131-4489]	-	207	278	250	146	47	98	2.8889	3.73411	3.74071	1.43663	0.575628	1.40919
ENSDARG00000108005	27.7354	39.1982	43.2198	4.56681	2.79407	3.27174	3.35796	3.35149e-05	0.00361249	RF00001	2	50590332	50590448	+	117	rRNA	-	-	26	38	38	6	3	3	4.93733	6.94517	7.73669	0.803342	0.499945	0.586977
ENSDARG00000099711	68.2718	26.8198	42.0824	3.80568	0	5.4529	3.90328	3.55068e-05	0.00381034	si:dkey-92c21.1	4	71896596	71913556	-	3543	protein_coding	si:dkey-92c21.1 [Source:ZFIN;Acc:ZDB-GENE-110913-16]	NACHT	64	26	37	5	0	5	0.401341	0.156923	0.248764	0.0221072	0	0.0323061
ENSDARG00000032469	600.579	646.77	527.736	235.952	274.75	386.065	0.988446	3.79079e-05	0.00405016	ampd3b	18	16762806	16795262	-	3081	protein_coding	adenosine monophosphate deaminase 3b [Source:ZFIN;Acc:ZDB-GENE-030131-5929]	-	563	627	464	310	295	354	4.05996	4.35172	3.58743	1.57618	1.86688	2.63025
ENSDARG00000098928	125.876	64.9865	70.5165	24.3563	17.6958	9.81522	2.31818	3.93409e-05	0.00418491	si:ch211-196h24.1	4	47876171	47907917	-	5167	protein_coding	si:ch211-196h24.1 [Source:ZFIN;Acc:ZDB-GENE-081103-12]	NACHT	118	63	62	32	19	9	0.507398	0.260728	0.285832	0.0970168	0.0716972	0.039874
ENSDARG00000079347	282.688	302.239	308.225	137.004	169.507	151.591	0.96445	4.04428e-05	0.00428342	zgc:194659	3	472158	474844	+	1109	protein_coding	zgc:194659 [Source:ZFIN;Acc:ZDB-GENE-081022-139]	-	265	293	271	180	182	139	5.30908	5.64964	5.82097	2.54259	3.19983	2.86925
ENSDARG00000093337	6.40048	21.6622	12.511	86.7694	84.7534	55.6196	-2.48364	4.18563e-05	0.00441393	si:ch211-195h23.4	2	43940925	43942595	-	993	protein_coding	si:ch211-195h23.4 [Source:ZFIN;Acc:ZDB-GENE-070912-175]	-	6	21	11	114	91	51	0.134248	0.452225	0.263877	1.79842	1.78681	1.17573
ENSDARG00000026862	848.064	1064.54	1000.88	602.058	585.823	641.261	0.672023	4.30707e-05	0.00452243	aktip	7	36467315	36484078	+	2797	protein_coding	akt interacting protein [Source:ZFIN;Acc:ZDB-GENE-030909-5]	UQ_con	795	1032	880	791	629	588	6.31509	7.88991	7.49458	4.43016	4.38475	4.8125
ENSDARG00000029003	449.1	440.464	697.203	947.613	916.454	1148.38	-0.925107	4.34293e-05	0.0045405	eif1axa	5	24002598	24008997	-	950	protein_coding	eukaryotic translation initiation factor 1A, X-linked, a [Source:ZFIN;Acc:ZDB-GENE-041010-185]	-	421	427	613	1245	984	1053	9.84608	9.61146	15.3707	20.5296	20.1957	25.3741
ENSDARG00000102837	50.1371	6.18919	35.2582	0.761135	0	0	6.53599	4.3976e-05	0.00457801	znf1145	4	42009286	42015883	-	820	protein_coding	zinc finger protein 1145 [Source:ZFIN;Acc:ZDB-GENE-141212-288]	zf-C2H2	47	6	31	1	0	0	1.27347	0.156467	0.900545	0.0191039	0	0
ENSDARG00000057218	253.886	344.532	304.813	503.872	595.136	525.66	-0.846551	4.57555e-05	0.004743	tbc1d15	18	17002164	17020231	-	2356	protein_coding	TBC1 domain family, member 15 [Source:ZFIN;Acc:ZDB-GENE-041111-251]	TBC	238	334	268	662	639	482	2.24443	3.03149	2.70967	4.40167	5.28826	4.68336
ENSDARG00000041621	347.76	547.743	302.539	204.745	126.664	162.496	1.27711	4.61465e-05	0.00476325	bbs2	18	17516569	17531483	-	2578	protein_coding	Bardet-Biedl syndrome 2 [Source:ZFIN;Acc:ZDB-GENE-020801-1]	-	326	531	266	269	136	149	2.80957	4.4045	2.45785	1.63457	1.02859	1.32309
ENSDARG00000068363	0	0	0	35.7734	11.1763	17.4493	-6.76196	4.65829e-05	0.00478801	si:ch211-132b12.3	18	40584288	40604363	+	2008	protein_coding	si:ch211-132b12.3 [Source:ZFIN;Acc:ZDB-GENE-050419-161]	SNF	0	0	0	47	12	16	0	0	0	0.366665	0.116521	0.182407
ENSDARG00000071714	244.285	189.802	285.478	90.5751	95.9297	122.145	1.22396	4.70479e-05	0.00480863	si:dkey-20i20.8	22	2830703	2838356	+	2280	protein_coding	si:dkey-20i20.8 [Source:ZFIN;Acc:ZDB-GENE-060503-59]	zf-C2H2	229	184	251	119	103	112	2.23154	1.72571	2.62238	0.817612	0.880825	1.12452
ENSDARG00000062506	561.109	403.329	483.379	873.783	776.751	805.939	-0.763269	4.71783e-05	0.00480863	zc3h18	18	17076680	17147803	-	7173	protein_coding	zinc finger CCCH-type containing 18 [Source:ZFIN;Acc:ZDB-GENE-050419-13]	-	526	391	425	1148	834	739	1.62926	1.16563	1.41138	2.50713	2.267	2.35847
ENSDARG00000099890	33.0692	27.8514	32.9835	123.304	89.4102	92.6993	-1.70444	4.81042e-05	0.00488258	CU207221.2	22	1330477	1333565	+	1524	protein_coding	-	zf-C2H2	31	27	29	162	96	85	0.451941	0.378847	0.453284	1.6652	1.22821	1.27679
ENSDARG00000109604	10.6675	9.28378	25.022	66.2188	93.1356	70.8877	-2.36276	5.07186e-05	0.00512657	znf1026	4	33818711	33914359	+	3028	protein_coding	zinc finger protein 1026 [Source:ZFIN;Acc:ZDB-GENE-110913-157]	zf-C2H2	10	9	22	87	100	65	0.0733752	0.0635582	0.173071	0.450089	0.643919	0.491409
ENSDARG00000092027	25.6019	26.8198	19.3352	0.761135	0	0	6.18523	5.14248e-05	0.00517648	si:dkey-20i20.9	22	2778600	2782477	+	672	protein_coding	si:dkey-20i20.9 [Source:ZFIN;Acc:ZDB-GENE-060503-152]	-	24	26	17	1	0	0	0.7935	0.827349	0.602611	0.0233113	0	0
ENSDARG00000029124	324.291	251.694	3.41209	4.56681	1.86271	3.27174	5.89412	5.17745e-05	0.00519023	adamts15a	5	30179010	30209068	+	2877	protein_coding	ADAM metallopeptidase with thrombospondin type 1 motif, 15a [Source:ZFIN;Acc:ZDB-GENE-060526-203]	TSP_1	304	244	3	6	2	3	2.34768	1.81357	0.0248393	0.0326698	0.0135543	0.0238708
ENSDARG00000116302	12.801	0	9.0989	35.0122	136.909	80.7029	-3.53249	6.14039e-05	0.00613033	CABZ01039096.1	5	7564644	7569302	+	918	protein_coding	-	-	12	0	8	46	147	74	0.290431	0	0.207589	0.784965	3.12221	1.84533
ENSDARG00000040321	266.687	241.378	237.709	130.915	111.763	128.688	1.00566	6.22533e-05	0.00618975	rx2	2	55833425	55861351	-	1489	protein_coding	retinal homeobox gene 2 [Source:ZFIN;Acc:ZDB-GENE-990415-237]	Homeobox	250	234	209	172	120	118	3.73036	3.36052	3.34356	1.80954	1.57135	1.81415
ENSDARG00000092745	155.745	5.15766	84.1649	5.32795	6.51949	5.4529	3.82453	6.25537e-05	0.00619435	ftr37	2	59339650	59345920	-	1566	protein_coding	finTRIM family, member 37 [Source:ZFIN;Acc:ZDB-GENE-070912-486]	zf-B_box	146	5	74	7	7	5	2.07141	0.0682752	1.12563	0.0700231	0.0871552	0.073091
ENSDARG00000006588	14422.4	11656.3	13414.1	16177.9	36171.1	24581.7	-0.96195	6.46268e-05	0.00636391	zgc:111983	1	45173421	45177401	-	2242	protein_coding	zgc:111983 [Source:ZFIN;Acc:ZDB-GENE-050417-335]	-	13520	11300	11794	21255	38837	22540	133.982	107.777	125.309	148.512	337.751	230.146
ENSDARG00000032532	928.07	1051.13	949.698	1358.63	1545.12	1425.39	-0.563372	6.49028e-05	0.00636391	arpp19a	18	38885309	38897664	+	4425	protein_coding	cAMP-regulated phosphoprotein 19a [Source:ZFIN;Acc:ZDB-GENE-040426-1281]	-	870	1019	835	1785	1659	1307	4.36828	4.92431	4.49501	6.31917	7.31005	6.76158
ENSDARG00000099525	11926.2	15007.8	9791.56	8105.33	7937.95	6707.07	0.690847	6.50498e-05	0.00636391	si:ch1073-13h15.3	12	3220285	3237561	-	1845	protein_coding	si:ch1073-13h15.3 [Source:ZFIN;Acc:ZDB-GENE-121214-245]	Amino_oxidase	11180	14549	8609	10649	8523	6150	134.633	168.625	111.151	90.4165	90.0706	76.307
ENSDARG00000058328	2235.9	2376.65	2115.49	1519.23	1313.21	1670.77	0.579653	6.53877e-05	0.00637138	lsm7	22	10752511	10756047	+	909	protein_coding	LSM7 homolog, U6 small nuclear RNA and mRNA degradation associated [Source:ZFIN;Acc:ZDB-GENE-030131-8284]	LSM	2096	2304	1860	1996	1410	1532	51.2309	54.2005	48.7423	34.3979	30.2442	38.5816
ENSDARG00000093862	300.823	355.878	285.478	524.422	563.47	514.754	-0.765853	6.61463e-05	0.00641961	si:ch211-274k16.2	22	6211114	6229275	-	7248	protein_coding	si:ch211-274k16.2 [Source:ZFIN;Acc:ZDB-GENE-110411-199]	-	282	345	251	689	605	472	0.864442	1.01785	0.824922	1.48914	1.62751	1.49077
ENSDARG00000071553	139.744	84.5856	174.017	341.75	435.875	249.743	-1.36902	6.71502e-05	0.00644871	zgc:171500	22	6932299	6941098	-	1795	protein_coding	zgc:171500 [Source:ZFIN;Acc:ZDB-GENE-080204-9]	I-set	131	82	153	449	468	229	1.62148	0.976864	2.03041	3.91848	5.08357	2.9205
ENSDARG00000101916	283.755	141.32	237.709	39.579	96.861	68.7066	1.69543	6.7195e-05	0.00644871	si:dkeyp-44d3.5	4	41555642	41582922	-	3866	protein_coding	si:dkeyp-44d3.5 [Source:ZFIN;Acc:ZDB-GENE-120703-2]	NACHT	266	137	209	52	104	63	1.52871	0.757781	1.28778	0.210706	0.524516	0.373048
ENSDARG00000061468	234.684	264.072	17.0604	22.8341	6.51949	27.2645	3.1898	6.72403e-05	0.00644871	ncaph	5	28259655	28270945	+	2684	protein_coding	non-SMC condensin I complex, subunit H [Source:ZFIN;Acc:ZDB-GENE-070112-652]	-	220	256	15	30	7	25	1.82115	2.03959	0.133127	0.175095	0.0508514	0.213228
ENSDARG00000098527	117.342	40.2297	67.1044	17.5061	7.45085	13.087	2.55468	6.84375e-05	0.00650168	CABZ01060491.1	KN149696.2	82274	96645	-	2988	protein_coding	-	-	110	39	59	23	8	12	0.817932	0.279106	0.470358	0.120582	0.0522031	0.0919362
ENSDARG00000044827	822.462	905.685	971.308	562.479	493.619	622.721	0.685755	6.84618e-05	0.00650168	wnt7aa	11	27486584	27501027	-	3435	protein_coding	wingless-type MMTV integration site family, member 7Aa [Source:ZFIN;Acc:ZDB-GENE-051129-1]	wnt	771	878	854	739	530	571	4.98692	5.46579	5.92227	3.37018	3.0084	3.80536
ENSDARG00000010572	5447.88	3183.31	3994.42	8087.06	7092.28	6545.66	-0.783109	6.85933e-05	0.00650168	slc25a25a	8	2606068	2616326	-	3220	protein_coding	solute carrier family 25 (mitochondrial carrier; phosphate carrier), member 25a [Source:ZFIN;Acc:ZDB-GENE-040426-2396]	Mito_carr	5107	3086	3512	10625	7615	6002	35.2383	20.4939	25.981	51.6902	46.1106	42.6703
ENSDARG00000037570	19.2014	6.18919	25.022	404.924	107.106	17.4493	-3.39764	7.00442e-05	0.00661348	polr1d	14	9077314	9085349	-	667	protein_coding	polymerase (RNA) I polypeptide D [Source:ZFIN;Acc:ZDB-GENE-040930-4]	-	18	6	22	532	115	16	0.599586	0.192358	0.785695	12.4946	3.3617	0.549136
ENSDARG00000091918	2.13349	5.15766	5.68681	69.2633	111.763	7.63406	-3.86586	7.07044e-05	0.00665003	BX548073.1	5	42361013	42363243	+	1816	processed_transcript	-	-	2	5	5	91	120	7	0.0244692	0.0588761	0.0655861	0.784984	1.28841	0.0882405
ENSDARG00000053232	1886.01	2070.28	1659.41	2623.63	2719.56	2811.52	-0.537786	7.1201e-05	0.00667099	itgb1b.1	2	43619555	43635777	-	2451	protein_coding	integrin, beta 1b.1 [Source:ZFIN;Acc:ZDB-GENE-060803-3]	EGF_2	1768	2007	1459	3447	2920	2578	16.0267	17.5101	14.1798	22.031	23.2288	24.0783
ENSDARG00000038608	299.756	224.874	236.571	58.6074	129.458	100.333	1.40426	7.17346e-05	0.00669523	sdhc	2	44192652	44199840	-	1032	protein_coding	succinate dehydrogenase complex, subunit C, integral membrane protein [Source:ZFIN;Acc:ZDB-GENE-040801-26]	-	281	218	208	77	139	92	6.04967	4.51712	4.8011	1.16882	2.62617	2.04077
ENSDARG00000109678	1523.31	1364.72	1392.13	2291.78	1991.24	1952.14	-0.543226	7.27762e-05	0.00676652	dap1b	9	52398531	52402015	+	273	protein_coding	death associated protein 1b [Source:ZFIN;Acc:ZDB-GENE-000511-4]	-	1428	1323	1224	3011	2138	1790	116.217	103.629	106.801	172.776	152.698	150.098
ENSDARG00000069058	52.2706	3.09459	15.9231	0	0	0	7.13695	7.34473e-05	0.00680295	lgals9l4	15	31022014	31027112	-	1065	protein_coding	lectin, galactoside-binding, soluble, 9 (galectin 9)-like 4 [Source:ZFIN;Acc:ZDB-GENE-060312-19]	-	49	3	14	0	0	0	1.02224	0.0602361	0.313138	0	0	0
ENSDARG00000024030	1135.02	1085.17	1271.57	1618.17	1818.01	1680.58	-0.551404	7.46792e-05	0.00689085	angptl2a	5	4806851	4830356	+	3513	protein_coding	angiopoietin-like 2a [Source:ZFIN;Acc:ZDB-GENE-080721-15]	Fibrinogen_C	1064	1052	1118	2126	1952	1541	6.72928	6.40358	7.5809	9.48026	10.834	10.0418
ENSDARG00000086746	2617.8	1638.07	1923.28	3318.55	3326.8	3569.47	-0.725138	7.61371e-05	0.00699887	prodha	21	5888641	5920826	+	2282	protein_coding	proline dehydrogenase (oxidase) 1a [Source:ZFIN;Acc:ZDB-GENE-041008-73]	-	2454	1588	1691	4360	3572	3273	23.8926	14.8806	17.6517	29.93	30.5199	32.8334
ENSDARG00000040920	300.823	190.833	202.451	783.208	341.808	576.917	-1.29457	7.90003e-05	0.00722828	si:dkey-49n23.1	22	30811775	30935510	-	3682	protein_coding	si:dkey-49n23.1 [Source:ZFIN;Acc:ZDB-GENE-050208-762]	Sema	282	185	178	1029	367	529	1.70165	1.07442	1.15158	4.37791	1.94343	3.28895
ENSDARG00000071425	118.409	484.82	449.258	81.4415	121.076	92.6993	1.83453	7.92263e-05	0.00722828	nat9	12	31789379	31794940	-	1384	protein_coding	N-acetyltransferase 9 (GCN5-related, putative) [Source:ZFIN;Acc:ZDB-GENE-030131-5097]	-	111	470	395	107	130	85	1.78194	7.26184	6.79858	1.21111	1.83145	1.40595
ENSDARG00000116915	2.13349	0	2.27473	127.11	16.7644	7.63406	-5.12292	8.37944e-05	0.00761654	si:ch211-133h13.1	4	67994238	68018537	+	8250	protein_coding	si:ch211-133h13.1 [Source:ZFIN;Acc:ZDB-GENE-141215-1]	NACHT	2	0	2	167	18	7	0.00538618	0	0.00577475	0.317101	0.0425408	0.0194236
ENSDARG00000028173	1264.1	1270.85	1228.35	1686.68	1752.81	1819.09	-0.482289	8.41638e-05	0.00762168	slc4a2a	2	32391897	32457923	-	6745	protein_coding	solute carrier family 4 (anion exchanger), member 2a [Source:ZFIN;Acc:ZDB-GENE-051101-2]	Band_3_cyto	1185	1232	1080	2216	1882	1668	3.90338	3.90583	3.81416	5.14663	5.44032	5.66109
ENSDARG00000099839	673.117	419.833	691.517	117.215	350.19	148.319	1.5356	8.45144e-05	0.00762508	si:ch211-9d9.1	2	51737097	51757328	-	4113	protein_coding	si:ch211-9d9.1 [Source:ZFIN;Acc:ZDB-GENE-030131-2657]	-	631	407	608	154	376	136	3.4086	2.11602	3.52129	0.58654	1.78245	0.756948
ENSDARG00000068708	3556.53	4067.33	3781.73	4888.77	5607.69	5373.29	-0.476372	8.69802e-05	0.00781859	ifrd1	4	6799794	6809323	-	2603	protein_coding	interferon-related developmental regulator 1 [Source:ZFIN;Acc:ZDB-GENE-030131-6132]	-	3334	3943	3325	6423	6021	4927	28.4575	32.392	30.4281	38.6544	45.1005	43.3306
ENSDARG00000052978	2880.22	2215.73	2793.36	4241.05	4533.84	3484.4	-0.636186	8.81833e-05	0.00789759	mbnl1	2	47708853	47829287	+	2838	protein_coding	muscleblind-like splicing regulator 1 [Source:ZFIN;Acc:ZDB-GENE-060929-704]	-	2700	2148	2456	5572	4868	3195	21.1376	16.1848	20.6145	30.7563	33.4445	25.7718
ENSDARG00000103336	545.108	804.595	740.423	426.236	375.336	267.192	0.965448	9.31437e-05	0.00831128	si:dkey-77g12.4	14	15257658	15258539	+	545	protein_coding	si:dkey-77g12.4 [Source:ZFIN;Acc:ZDB-GENE-141216-153]	-	511	780	651	560	403	245	20.8319	30.6043	28.4539	16.0963	14.4177	10.291
ENSDARG00000060350	5935.38	6478.02	4574.47	2880.9	2984.06	4211.82	0.753873	9.43e-05	0.00838375	apoda.2	2	37207461	37215989	+	1098	protein_coding	apolipoprotein Da, duplicate 2 [Source:ZFIN;Acc:ZDB-GENE-070912-551]	Lipocalin_2	5564	6280	4022	3785	3204	3862	112.587	122.304	87.2564	54.0006	56.8954	80.5185
ENSDARG00000116756	37.3361	12.3784	7.96154	0	0	0	6.83195	9.52758e-05	0.0084397	RF00003	4	68064687	68064850	+	164	snRNA	-	-	35	12	7	0	0	0	4.74165	1.56467	1.01674	0	0	0
ENSDARG00000014626	2570.86	2415.85	2478.31	3131.31	4020.66	3678.53	-0.53664	9.65389e-05	0.00847722	dlx3b	12	5708400	5711920	+	1591	protein_coding	distal-less homeobox 3b [Source:ZFIN;Acc:ZDB-GENE-980526-280]	Homeobox	2410	2342	2179	4114	4317	3373	33.6552	31.4776	32.6245	40.5069	52.9053	48.5324
ENSDARG00000103231	3508.53	3586.64	4168.43	2616.78	2811.76	2363.29	0.531329	9.66086e-05	0.00847722	si:ch211-199i15.5	20	40237441	40253682	+	6120	protein_coding	si:ch211-199i15.5 [Source:ZFIN;Acc:ZDB-GENE-130603-58]	-	3289	3477	3665	3438	3019	2167	11.9404	12.1489	14.2653	8.80014	9.61831	8.10575
ENSDARG00000087863	789.393	712.788	908.753	1265.77	1592.62	1137.48	-0.729436	9.67433e-05	0.00847722	cd44a	7	49882750	49892991	-	1970	protein_coding	CD44 molecule (Indian blood group) a [Source:ZFIN;Acc:ZDB-GENE-110429-1]	Xlink	740	691	799	1663	1710	1043	8.34585	7.50061	9.66135	13.224	16.9245	12.12
ENSDARG00000077815	3.20024	15.473	183.115	1.52227	0.931356	4.36232	4.91865	9.90596e-05	0.00864908	cdc26	5	57359542	57361594	-	558	protein_coding	cell division cycle 26 homolog [Source:ZFIN;Acc:ZDB-GENE-040822-18]	-	3	15	161	2	1	4	0.119452	0.574833	6.87304	0.0561476	0.0349424	0.164101
ENSDARG00000004954	1295.03	1706.15	1309.1	3096.3	3184.31	1772.19	-0.901968	0.000100318	0.00870017	grna	3	29914427	29941357	-	4227	protein_coding	granulin a [Source:ZFIN;Acc:ZDB-GENE-030131-8434]	-	1214	1654	1151	4068	3419	1625	6.38104	8.36735	6.48635	15.0759	15.7708	8.80049
ENSDARG00000104113	184.547	291.923	169.467	92.0974	94.067	73.0689	1.31561	0.000100359	0.00870017	zgc:136767	3	6325895	6351893	+	1784	protein_coding	zgc:136767 [Source:ZFIN;Acc:ZDB-GENE-060421-7499]	zf-B_box	173	283	149	121	101	67	2.15455	3.39216	1.98952	1.06249	1.10386	0.859737
ENSDARG00000058179	308.29	364.131	288.89	535.839	599.793	502.758	-0.768896	0.000104999	0.00907011	ackr3b	6	15751982	15757867	-	1953	protein_coding	atypical chemokine receptor 3b [Source:ZFIN;Acc:ZDB-GENE-031116-61]	7tm_1	289	353	254	704	644	461	3.28776	3.86507	3.09805	5.64684	6.4294	5.40362
ENSDARG00000100718	753.123	1113.02	1353.46	1652.42	1976.34	2320.75	-0.88573	0.000107396	0.00924441	me2	5	6796291	6844306	+	2128	protein_coding	malic enzyme 2, NAD(+)-dependent, mitochondrial [Source:ZFIN;Acc:ZDB-GENE-040801-147]	Malic_M	706	1079	1190	2171	2122	2128	7.3712	10.8426	13.3209	15.9817	19.4429	22.8921
ENSDARG00000028389	347.76	274.387	294.577	606.625	672.439	437.323	-0.905893	0.000109834	0.00940946	rab44	6	41057943	41079209	-	6889	protein_coding	RAB44, member RAS oncogene family [Source:ZFIN;Acc:ZDB-GENE-040724-117]	Ras	326	266	259	797	722	401	1.0514	0.825677	0.895573	1.81233	2.04347	1.33252
ENSDARG00000000796	222.95	533.302	244.533	694.155	835.426	826.66	-1.23434	0.000110086	0.00940946	nr4a1	23	32149269	32194397	-	5776	protein_coding	nuclear receptor subfamily 4, group A, member 1 [Source:ZFIN;Acc:ZDB-GENE-040704-11]	Hormone_recep	209	517	215	912	897	758	0.803941	1.91403	0.886684	2.47345	3.02798	3.00419
ENSDARG00000034855	365.894	492.041	486.791	136.243	248.672	236.656	1.11637	0.000111178	0.00946953	ccnb3	7	22981441	23006732	+	4833	protein_coding	cyclin B3 [Source:ZFIN;Acc:ZDB-GENE-060929-684]	Cyclin_C	343	477	428	179	267	217	1.57682	2.11051	2.10952	0.580192	1.07716	1.02785
ENSDARG00000062326	4285.12	4069.39	1891.43	909.557	1528.36	1970.68	1.21728	0.00011326	0.00961325	hmgn7	5	22969635	22972775	+	1647	protein_coding	high mobility group nucleosomal binding domain 7 [Source:ZFIN;Acc:ZDB-GENE-061215-23]	-	4017	3945	1663	1195	1641	1807	54.1893	51.2199	24.0523	11.3661	19.4268	25.116
ENSDARG00000055240	2043.89	2302.38	1911.91	1422.56	1519.04	1184.37	0.60058	0.00011734	0.00990666	xdh	17	33340675	33374538	+	5906	protein_coding	xanthine dehydrogenase [Source:ZFIN;Acc:ZDB-GENE-070719-9]	Fer2	1916	2232	1681	1869	1631	1086	7.20787	8.08138	6.78003	4.95737	5.38453	4.20942
ENSDARG00000073769	0	16.5045	1.13736	86.0083	119.214	44.7138	-3.8129	0.000117913	0.00990666	magi2b	25	20743118	20985155	-	9326	protein_coding	membrane associated guanylate kinase, WW and PDZ domain containing 2b [Source:ZFIN;Acc:ZDB-GENE-141211-6]	PDZ	0	16	1	113	128	41	0	0.0366868	0.00255424	0.18981	0.26761	0.100641
ENSDARG00000029381	4189.12	4684.18	3930.73	2989.74	3234.6	2939.11	0.482691	0.000117936	0.00990666	aldh3a2b	21	39029713	39058490	-	2130	protein_coding	aldehyde dehydrogenase 3 family, member A2b [Source:ZFIN;Acc:ZDB-GENE-040912-103]	Aldedh	3927	4541	3456	3928	3473	2695	40.9625	45.5887	38.6502	28.8886	31.7916	28.9644
ENSDARG00000004880	599.512	559.09	499.302	300.648	365.092	230.112	0.886663	0.000125217	0.0104733	acsm3	2	44725550	44746723	-	3790	protein_coding	acyl-CoA synthetase medium chain family member 3 [Source:ZFIN;Acc:ZDB-GENE-080220-22]	AMP-binding	562	542	439	395	392	211	3.2946	3.05805	2.7592	1.63265	2.01667	1.27447
ENSDARG00000038228	3848.82	4024	4095.64	2937.98	3073.47	2534.51	0.485574	0.000125542	0.0104733	selenow2a	3	20108221	20118342	-	2694	protein_coding	selenoprotein W, 2a [Source:ZFIN;Acc:ZDB-GENE-030428-1]	-	3608	3901	3601	3860	3300	2324	29.756	30.9644	31.8407	22.4453	23.8838	19.7481
ENSDARG00000102368	89.6067	54.6712	50.044	18.2672	12.1076	7.63406	2.33684	0.000126265	0.0104977	trim35-23	3	7952790	7961226	-	1589	protein_coding	tripartite motif containing 35-23 [Source:ZFIN;Acc:ZDB-GENE-060503-295]	zf-B_box	84	53	44	24	13	7	1.17452	0.713242	0.659608	0.236604	0.159517	0.100846
ENSDARG00000031814	196.281	68.0811	497.028	25.1175	80.0966	32.7174	2.46519	0.000129046	0.0106924	dhrs13b	15	24563504	24569062	+	1572	protein_coding	dehydrogenase/reductase (SDR family) member 13b [Source:ZFIN;Acc:ZDB-GENE-040801-253]	adh_short	184	66	437	33	86	30	2.60058	0.897793	6.62196	0.328849	1.06668	0.436872
ENSDARG00000096063	36.2694	8.25225	10.2363	0	0	0	6.7567	0.000141253	0.0116642	si:dkey-191j3.1	4	29753347	29753895	-	420	protein_coding	si:dkey-191j3.1 [Source:ZFIN;Acc:ZDB-GENE-110914-174]	-	34	8	9	0	0	0	1.7986	0.407311	0.510447	0	0	0
ENSDARG00000096889	377.628	404.36	291.165	197.895	171.369	200.667	0.913673	0.000142857	0.0117567	CT033825.1	5	68891515	68893011	-	830	lincRNA	-	-	354	392	256	260	184	184	9.47611	10.0993	7.34716	4.90716	4.32242	5.07488
ENSDARG00000098218	7.46723	11.3468	3.41209	108.842	27.9407	42.5326	-3.00897	0.000148159	0.0121521	si:dkey-261j11.1	4	75781680	75795899	-	3446	protein_coding	si:dkey-261j11.1 [Source:ZFIN;Acc:ZDB-GENE-131121-651]	NACHT	7	11	3	143	30	39	0.0451323	0.0682594	0.0207378	0.650064	0.169743	0.259081
ENSDARG00000054060	3183.17	2635.56	3516.73	4191.57	4626.98	5267.5	-0.593382	0.000152863	0.0124958	pof1b	21	38509465	38582061	-	6516	protein_coding	POF1B, actin binding protein [Source:ZFIN;Acc:ZDB-GENE-030131-4287]	-	2984	2555	3092	5507	4968	4830	10.1747	8.38484	11.3036	13.2394	14.8658	16.9688
ENSDARG00000099751	33.0692	15.473	5.68681	0	0	0	6.74333	0.000153432	0.0125003	si:dkey-250k10.4	4	53327149	53354589	-	3923	protein_coding	si:dkey-250k10.4 [Source:ZFIN;Acc:ZDB-GENE-120703-22]	NACHT	31	15	5	0	0	0	0.175569	0.0817632	0.0303605	0	0	0
ENSDARG00000097909	5.33374	19.5991	28.4341	0	0	0	6.71854	0.000156842	0.0127356	si:dkey-195m11.11	6	39290777	39306721	+	2141	protein_coding	si:dkey-195m11.11 [Source:ZFIN;Acc:ZDB-GENE-131127-648]	SRCR	5	19	25	0	0	0	0.051887	0.189768	0.278151	0	0	0
ENSDARG00000098167	157.879	46.4189	43.2198	14.4616	0	1.09058	3.94807	0.000163166	0.013205	si:dkey-176f19.4	4	35948813	36026650	-	3857	protein_coding	si:dkey-176f19.4 [Source:ZFIN;Acc:ZDB-GENE-110913-20]	NACHT	148	45	38	19	0	1	0.852544	0.249487	0.234688	0.0771684	0	0.00593521
ENSDARG00000023369	384.029	377.541	323.011	812.892	786.064	472.221	-0.93433	0.000168358	0.0135801	mxd	25	19718504	19731255	+	2472	protein_coding	myxovirus (influenza virus) resistance D [Source:ZFIN;Acc:ZDB-GENE-030721-8]	-	360	366	284	1068	844	433	3.23563	3.16605	2.7367	6.76796	6.65704	4.00982
ENSDARG00000094668	1.06675	0	1.13736	19.7895	26.078	29.4457	-5.11672	0.000170009	0.013668	si:ch211-51a19.5	20	32183829	32188897	-	1261	protein_coding	si:ch211-51a19.5 [Source:ZFIN;Acc:ZDB-GENE-041014-366]	-	1	0	1	26	28	27	0.0176194	0	0.0188904	0.322993	0.432942	0.490156
ENSDARG00000075123	381.895	315.649	9.0989	4.56681	8.3822	13.087	4.76996	0.000172811	0.0138476	trafd1	5	28770273	28790100	+	3295	protein_coding	TRAF-type zinc finger domain containing 1 [Source:ZFIN;Acc:ZDB-GENE-070410-43]	-	358	306	8	6	9	12	2.41397	1.98587	0.0578352	0.0285254	0.0532567	0.0833704
ENSDARG00000074552	2894.08	2886.23	2787.68	994.043	2193.34	1214.91	0.9609	0.000174337	0.0139241	ndufs7	11	5842632	5852715	+	1446	protein_coding	NADH dehydrogenase (ubiquinone) Fe-S protein 7, (NADH-coenzyme Q reductase) [Source:ZFIN;Acc:ZDB-GENE-041111-261]	-	2713	2798	2451	1306	2355	1114	41.6856	41.3775	40.3768	14.1485	31.7548	17.6361
ENSDARG00000040076	3907.49	3724.86	3802.2	2770.53	2917.01	2959.83	0.403273	0.0001859	0.0147991	pycard	16	41984032	41990421	-	916	protein_coding	PYD and CARD domain containing [Source:ZFIN;Acc:ZDB-GENE-000511-2]	CARD	3663	3611	3343	3640	3132	2714	88.8477	84.2979	86.9357	62.2503	66.6674	67.8266
ENSDARG00000103173	71.472	100.059	134.209	245.847	232.839	217.025	-1.18821	0.000188327	0.0149434	stx8	6	19689464	19802580	+	1505	protein_coding	syntaxin 8 [Source:ZFIN;Acc:ZDB-GENE-040426-1360]	SNARE	67	97	118	323	250	199	0.989107	1.37823	1.86768	3.36203	3.23885	3.02693
ENSDARG00000057983	515.239	347.626	270.692	211.596	135.978	94.8805	1.35308	0.000189268	0.0149693	svopl	4	9769050	9781132	-	2239	protein_coding	SVOP-like [Source:ZFIN;Acc:ZDB-GENE-041114-109]	Sugar_tr	483	337	238	278	146	87	4.7929	3.21855	2.5321	1.94503	1.27141	0.88951
ENSDARG00000092890	389.363	463.158	742.698	914.885	1167.92	986.975	-0.944882	0.000190453	0.0150144	si:ch73-44m9.5	22	7738966	7739549	+	496	protein_coding	si:ch73-44m9.5 [Source:ZFIN;Acc:ZDB-GENE-081031-86]	-	365	449	653	1202	1254	905	16.3499	19.3575	31.3609	37.9628	49.295	41.7689
ENSDARG00000042530	1092.35	1501.91	1146.46	876.067	687.341	721.964	0.710264	0.000192446	0.0151226	nup205	18	12236044	12270848	-	6199	protein_coding	nucleoporin 205 [Source:ZFIN;Acc:ZDB-GENE-040715-8]	-	1024	1456	1008	1151	738	662	3.67015	5.02255	3.87343	2.90863	2.32125	2.44468
ENSDARG00000023151	11936.9	8267.73	8938.53	21446.5	19217.6	11594	-0.842566	0.00019379	0.0151792	ucp1	1	53374454	53388914	+	3098	protein_coding	uncoupling protein 1 [Source:ZFIN;Acc:ZDB-GENE-010503-1]	Mito_carr	11190	8015	7859	28177	20634	10631	80.2516	55.3232	60.4287	142.478	129.864	78.5559
ENSDARG00000103760	17.068	1389.47	1405.78	9.13362	43.7737	16.3587	5.34424	0.000195014	0.0152261	cfhl2	22	23734001	23748284	-	2376	protein_coding	complement factor H like 2 [Source:ZFIN;Acc:ZDB-GENE-041114-123]	Sushi	16	1347	1236	12	47	15	0.149616	12.1229	12.3917	0.079117	0.38569	0.144521
ENSDARG00000077960	85.3398	88.7117	0	0	2.79407	1.09058	5.51735	0.000201406	0.015675	si:ch211-186e20.7	5	28797771	28802250	+	3148	protein_coding	si:ch211-186e20.7 [Source:ZFIN;Acc:ZDB-GENE-110407-6]	Serpin	80	86	0	0	3	1	0.564625	0.584183	0	0	0.0185812	0.00727195
ENSDARG00000090503	354.16	398.171	374.192	562.479	623.077	578.008	-0.646294	0.000202941	0.0157441	oma1	20	9058679	9095105	-	2489	protein_coding	OMA1 zinc metallopeptidase [Source:ZFIN;Acc:ZDB-GENE-091204-124]	Peptidase_M48	332	386	329	739	669	530	2.96359	3.31625	3.14868	4.65109	5.24069	4.87458
ENSDARG00000039931	2257.24	1960.94	2004.03	3444.9	3158.23	2595.58	-0.564427	0.000207125	0.0160176	slc25a33	23	29861243	29878643	-	1702	protein_coding	solute carrier family 25 (pyrimidine nucleotide carrier), member 33 [Source:ZFIN;Acc:ZDB-GENE-040426-2183]	Mito_carr	2116	1901	1762	4526	3391	2380	27.6224	23.884	24.6606	41.6572	38.8468	32.0113
ENSDARG00000111043	91.7402	62.9234	85.3022	156.794	229.114	176.674	-1.22946	0.00021259	0.0163882	FO681288.3	18	48979123	48983690	-	1791	protein_coding	-	Hormone_recep	86	61	75	206	246	162	1.06686	0.728315	0.997523	1.8018	2.6781	2.07064
ENSDARG00000069361	332.825	423.959	302.539	215.401	139.703	171.221	1.00739	0.000213934	0.0164119	spa17	15	22267847	22286918	+	1941	protein_coding	sperm autoantigenic protein 17 [Source:ZFIN;Acc:ZDB-GENE-061027-337]	RIIa	312	411	266	283	150	157	3.57136	4.52795	3.26448	2.284	1.50679	1.85165
ENSDARG00000096708	103.474	25.7883	25.022	2.28341	9.31356	1.09058	3.60004	0.00021425	0.0164119	si:dkeyp-104f11.8	20	47264962	47270519	-	1098	protein_coding	si:dkeyp-104f11.8 [Source:ZFIN;Acc:ZDB-GENE-130531-24]	zf-C2H2	97	25	22	3	10	1	1.96279	0.486881	0.477285	0.042801	0.177576	0.0208489
ENSDARG00000053475	0	75.3018	80.7528	2.28341	0.931356	1.09058	5.15226	0.000214917	0.0164119	ngb	17	44961908	44968407	-	3093	protein_coding	neuroglobin [Source:ZFIN;Acc:ZDB-GENE-011102-1]	-	0	73	71	3	1	1	0	0.504694	0.546809	0.0151942	0.00630387	0.00740127
ENSDARG00000055722	3328.25	3372.08	2799.05	2050.5	2393.58	2222.6	0.511186	0.000218616	0.0166421	bco2a	5	30052714	30080332	-	6785	protein_coding	beta-carotene oxygenase 2a [Source:ZFIN;Acc:ZDB-GENE-030131-8039]	RPE65	3120	3269	2461	2694	2570	2038	10.2167	10.3027	8.64011	6.21989	7.38534	6.87607
ENSDARG00000097009	14.9345	0	11.3736	75.3524	104.312	49.0761	-3.12631	0.000221296	0.0167937	FP102888.1	3	842733	854630	+	1427	processed_transcript	-	-	14	0	10	99	112	45	0.217976	0	0.16693	1.08679	1.53032	0.721896
ENSDARG00000074510	57.6043	72.2072	98.9506	193.328	276.613	139.594	-1.41612	0.000222353	0.0168215	si:busm1-104n07.3	8	36362898	36370595	-	3549	protein_coding	si:busm1-104n07.3 [Source:ZFIN;Acc:ZDB-GENE-030616-99]	C1-set	54	70	87	254	297	128	0.338059	0.421771	0.583943	1.12115	1.63169	0.825638
ENSDARG00000078162	24.5352	13.4099	9.0989	0	0	0	6.53798	0.000227864	0.017185	pimr208	16	9495583	9502154	+	1485	protein_coding	Pim proto-oncogene, serine/threonine kinase, related 208 [Source:ZFIN;Acc:ZDB-GENE-110914-62]	Pkinase	23	13	8	0	0	0	0.344117	0.187198	0.128328	0	0	0
ENSDARG00000093699	469.369	491.009	508.401	782.447	723.664	701.243	-0.588504	0.000228698	0.0171947	si:ch73-27e22.4	22	8497039	8501332	-	2168	protein_coding	si:ch73-27e22.4 [Source:ZFIN;Acc:ZDB-GENE-070705-232]	V-set	440	476	447	1028	777	643	4.50919	4.69497	4.9114	7.42795	6.98793	6.7895
ENSDARG00000089402	1.06675	0	10.2363	3.04454	127.596	130.87	-4.54694	0.000238676	0.0178897	si:ch73-281i18.3	19	3890506	3896514	-	934	protein_coding	si:ch73-281i18.3 [Source:ZFIN;Acc:ZDB-GENE-141212-263]	-	1	0	9	4	137	120	0.023788	0	0.229537	0.0670885	2.85997	2.94117
ENSDARG00000046053	1412.37	1295.6	1461.51	1966.77	2021.04	1816.91	-0.477782	0.000242846	0.0181464	slc27a6	10	16501699	16540603	+	2173	protein_coding	solute carrier family 27 (fatty acid transporter), member 6 [Source:ZFIN;Acc:ZDB-GENE-060825-27]	AMP-binding	1324	1256	1285	2584	2170	1666	13.5373	12.3599	14.0864	18.6281	19.4709	17.551
ENSDARG00000098738	251.752	135.131	261.593	624.131	641.704	308.634	-1.28147	0.000243916	0.0181706	scn4aa	12	4869248	4893492	+	5559	protein_coding	sodium channel, voltage-gated, type IV, alpha, a [Source:ZFIN;Acc:ZDB-GENE-051201-2]	Ion_trans	236	131	230	820	689	283	0.943236	0.503918	0.985572	2.31075	2.41663	1.1654
ENSDARG00000098383	454.434	177.423	214.962	130.915	83.822	50.1667	1.67129	0.000249957	0.0185639	si:dkey-14o6.1	4	65167250	65210616	-	5606	protein_coding	si:dkey-14o6.1 [Source:ZFIN;Acc:ZDB-GENE-081103-51]	NACHT	426	172	189	172	90	46	1.68835	0.656085	0.803093	0.48063	0.313023	0.187841
ENSDARG00000043843	1353.7	1658.7	1373.93	853.994	963.953	1074.22	0.601976	0.000253161	0.0187447	akap7	20	2460864	2479450	+	585	protein_coding	A kinase (PRKA) anchor protein 7 [Source:ZFIN;Acc:ZDB-GENE-040724-128]	-	1269	1608	1208	1122	1035	985	48.196	58.778	49.189	30.045	34.4962	38.5448
ENSDARG00000074508	522.706	680.811	636.923	894.334	1120.42	921.54	-0.673796	0.000255367	0.0188507	si:dkey-28e7.3	11	11595973	11625630	-	5235	protein_coding	si:dkey-28e7.3 [Source:ZFIN;Acc:ZDB-GENE-141215-28]	-	490	660	560	1175	1203	845	2.07962	2.69595	2.54817	3.51606	4.4806	3.6951
ENSDARG00000014582	357.36	243.441	224.06	127.871	131.321	140.685	1.04581	0.000258079	0.0189934	exoc3	2	50104811	50126337	-	3628	protein_coding	exocyst complex component 3 [Source:ZFIN;Acc:ZDB-GENE-030131-5947]	-	335	236	197	168	141	129	2.05155	1.39101	1.29347	0.7254	0.757773	0.81397
ENSDARG00000051836	2.13349	10.3153	1.13736	41.1013	43.7737	43.6232	-3.226	0.000260346	0.0191025	si:dkeyp-19e1.3	25	24121611	24179999	+	7042	protein_coding	si:dkeyp-19e1.3 [Source:ZFIN;Acc:ZDB-GENE-081104-56]	TBC	2	10	1	54	47	40	0.00631014	0.0303661	0.00338268	0.120125	0.130133	0.130032
ENSDARG00000076158	56.5376	57.7658	61.4176	12.9393	13.9703	18.5399	1.95914	0.000264717	0.0193649	zgc:165583	3	1942219	1943632	+	1184	protein_coding	zgc:165583 [Source:ZFIN;Acc:ZDB-GENE-070615-30]	-	53	56	54	17	15	17	0.994556	1.0114	1.08642	0.224922	0.247017	0.328687
ENSDARG00000113257	146.144	111.405	89.8517	226.818	223.525	303.181	-1.11475	0.000276158	0.0201413	FO704821.1	16	43353106	43356018	-	492	protein_coding	-	-	137	108	79	298	240	278	6.18672	4.69401	3.82489	9.48826	9.51115	12.935
ENSDARG00000039052	1157.42	1250.22	1135.09	812.892	826.113	865.921	0.50067	0.000278268	0.0202347	klhl40a	2	21326957	21335131	-	2528	protein_coding	kelch-like family member 40a [Source:ZFIN;Acc:ZDB-GENE-050916-1]	BTB	1085	1212	998	1068	887	794	9.53581	10.252	9.40396	6.61804	6.84122	7.19001
ENSDARG00000094696	13.8677	85.6171	29.5714	143.093	369.748	123.236	-2.29916	0.000279303	0.0202495	si:dkey-201c13.2	5	26079178	26083142	+	594	protein_coding	si:dkey-201c13.2 [Source:ZFIN;Acc:ZDB-GENE-060526-243]	-	13	83	26	188	397	113	0.486253	2.98797	1.04266	4.958	13.0314	4.3549
ENSDARG00000040248	361.627	505.45	84.1649	91.3362	80.0966	89.4276	1.86701	0.000280172	0.0202522	crata	5	32815745	32833358	+	5364	protein_coding	carnitine O-acetyltransferase a [Source:ZFIN;Acc:ZDB-GENE-040927-17]	-	339	490	74	120	86	82	1.40416	1.9534	0.328625	0.350451	0.312606	0.349954
ENSDARG00000103381	136.544	211.464	278.654	317.393	654.743	508.21	-1.24002	0.000281234	0.0202688	si:ch211-196f19.1	4	58272337	58298039	+	4147	protein_coding	si:ch211-196f19.1 [Source:ZFIN;Acc:ZDB-GENE-081103-47]	NACHT	128	205	245	417	703	466	0.685774	1.05707	1.40731	1.57521	3.30528	2.5724
ENSDARG00000094990	100.274	66.018	110.324	176.583	294.308	197.395	-1.27348	0.000284887	0.0204716	si:dkey-91f15.1	6	21053548	21066911	+	4505	protein_coding	si:dkey-91f15.1 [Source:ZFIN;Acc:ZDB-GENE-060601-4]	Connexin	94	64	97	232	316	181	0.463594	0.303788	0.512902	0.80673	1.36766	0.91975
ENSDARG00000029064	281.621	252.725	270.692	149.183	133.184	159.225	0.86702	0.000296538	0.02112	uqcrq	14	38875078	38878419	-	1117	protein_coding	ubiquinol-cytochrome c reductase, complex III subunit VII [Source:ZFIN;Acc:ZDB-GENE-040718-199]	-	264	245	238	196	143	146	5.25117	4.69027	5.07553	2.74877	2.49615	2.99217
ENSDARG00000106112	5.33374	2.06306	0	42.6236	72.6458	9.81522	-4.07093	0.00029657	0.02112	BX005256.1	16	24705852	24708586	-	965	protein_coding	-	-	5	2	0	56	78	9	0.115119	0.0443188	0	0.909067	1.57599	0.213502
ENSDARG00000026149	353.093	200.117	598.253	95.903	140.635	179.946	1.4694	0.000296754	0.02112	slc46a1	15	28175638	28186529	+	1940	protein_coding	solute carrier family 46 (folate transporter), member 1 [Source:ZFIN;Acc:ZDB-GENE-040426-1012]	MFS_1	331	194	526	126	151	165	3.7908	2.13838	6.45864	1.01743	1.51762	1.94701
ENSDARG00000115416	0	0	0	14.4616	27.9407	7.63406	-6.39612	0.000297379	0.02112	BX649556.2	4	66839620	66843599	-	3136	protein_coding	-	SET	0	0	0	19	30	7	0	0	0	0.0949102	0.186523	0.0510985
ENSDARG00000110328	29.8689	10.3153	18.1978	0	0.931356	0	5.88681	0.000300199	0.0212583	CR792453.3	3	612432	622553	+	1392	protein_coding	-	V-set	28	10	16	0	1	0	0.446914	0.153619	0.273803	0	0.0140071	0
ENSDARG00000024276	482.17	488.946	453.808	1791.71	536.461	1037.14	-1.24038	0.000312989	0.0220515	pcbp4	22	32289567	32507966	-	4219	protein_coding	poly(rC) binding protein 4 [Source:ZFIN;Acc:ZDB-GENE-040426-2122]	KH_1	452	474	399	2354	576	951	2.38031	2.40245	2.25279	8.74042	2.66195	5.16009
ENSDARG00000063257	11.7342	92.8378	3.41209	1.52227	0	1.09058	5.34435	0.000313211	0.0220515	si:ch211-194e18.2	6	6390471	6448519	-	2524	protein_coding	si:ch211-194e18.2 [Source:ZFIN;Acc:ZDB-GENE-131127-375]	-	11	90	3	2	0	1	0.0968296	0.762497	0.0283132	0.012413	0	0.00906978
ENSDARG00000005894	872.599	1374	909.89	351.645	739.497	393.699	1.08841	0.000314653	0.0220892	slc7a9	7	38507006	38527833	+	2327	protein_coding	solute carrier family 7 (amino acid transporter light chain, bo,+ system), member 9 [Source:ZFIN;Acc:ZDB-GENE-080116-2]	-	818	1332	800	462	794	361	7.8102	12.2403	8.18938	3.11015	6.6529	3.55138
ENSDARG00000043279	2388.45	1921.74	2547.69	1478.89	1614.97	1595.52	0.548423	0.000323011	0.0226108	aqp12	22	2874838	2886937	-	994	protein_coding	aquaporin 12 [Source:ZFIN;Acc:ZDB-GENE-040718-310]	-	2239	1863	2240	1943	1734	1463	50.0464	40.0785	53.6808	30.6212	34.0134	33.6933
ENSDARG00000016513	8731.32	5330.96	6794.61	11417.8	12491.3	9560.03	-0.68237	0.000345063	0.0240852	setd3	17	18031304	18070787	+	4411	protein_coding	SET domain containing 3 [Source:ZFIN;Acc:ZDB-GENE-030131-9137]	SET	8185	5168	5974	15001	13412	8766	41.2275	25.0536	32.2616	53.2744	59.2848	45.4936
ENSDARG00000059900	390.429	354.847	168.33	847.144	733.909	486.399	-1.17824	0.000348862	0.0242808	tbc1d9	1	53321878	53361108	+	4072	protein_coding	TBC1 domain family, member 9 (with GRAM domain) [Source:ZFIN;Acc:ZDB-GENE-060810-33]	TBC	366	344	148	1113	788	446	1.997	1.80649	0.865787	4.28176	3.77316	2.50734
ENSDARG00000063190	410.698	742.703	522.05	262.592	302.691	316.268	0.927733	0.000353568	0.0243858	zranb1b	17	8951449	8976307	-	2364	protein_coding	zinc finger, RAN-binding domain containing 1b [Source:ZFIN;Acc:ZDB-GENE-061110-94]	OTU	385	720	459	345	325	290	3.61841	6.51283	4.62512	2.28616	2.68054	2.80825
ENSDARG00000117160	20.2682	11.3468	11.3736	0	0	0	6.40753	0.000354193	0.0243858	CABZ01034596.1	KN150200.1	8091	14715	+	696	protein_coding	-	V-set	19	11	10	0	0	0	0.606526	0.337962	0.342254	0	0	0
ENSDARG00000086569	1542.52	2443.7	2032.47	707.856	1172.58	1340.32	0.90303	0.000354348	0.0243858	zgc:172051	3	1005059	1012673	+	2648	protein_coding	zgc:172051 [Source:ZFIN;Acc:ZDB-GENE-080219-23]	-	1446	2369	1787	930	1259	1229	12.1326	19.1307	16.0755	5.50174	9.27032	10.6248
ENSDARG00000038635	870.466	190.833	760.896	244.324	191.859	176.674	1.57089	0.000354375	0.0243858	magoh	8	21133307	21135732	+	734	protein_coding	mago homolog, exon junction complex core component [Source:ZFIN;Acc:ZDB-GENE-041216-1]	-	816	185	669	321	206	162	24.7001	5.38965	21.7114	6.85085	5.47215	5.05248
ENSDARG00000079537	98.1407	53.6396	105.775	197.134	230.976	184.308	-1.25169	0.000357114	0.0245051	ftr13	2	43128362	43130930	-	1738	protein_coding	finTRIM family, member 13 [Source:ZFIN;Acc:ZDB-GENE-070912-395]	zf-B_box	92	52	93	259	248	169	1.1761	0.639792	1.27465	2.33445	2.7822	2.22599
ENSDARG00000076290	6250.07	5670.33	6974.31	4282.91	4066.3	5004.67	0.500862	0.000364583	0.0249473	calr	8	16582339	16592491	-	2513	protein_coding	calreticulin [Source:ZFIN;Acc:ZDB-GENE-030131-4042]	-	5859	5497	6132	5627	4366	4589	51.8007	46.7755	58.1255	35.0768	33.8749	41.8034
ENSDARG00000044524	385.096	273.356	541.385	845.621	903.415	613.997	-0.979127	0.000373264	0.0254698	def6b	22	978867	996521	+	4165	protein_coding	differentially expressed in FDCP 6b homolog (mouse) [Source:ZFIN;Acc:ZDB-GENE-110408-59]	PH	361	265	476	1111	970	563	1.92574	1.36055	2.72238	4.17863	4.54092	3.09442
ENSDARG00000056481	3215.18	3190.53	3575.87	2488.15	2517.46	2505.06	0.410247	0.000374567	0.0254873	vat1	3	19914332	19971774	+	4318	protein_coding	vesicle amine transport 1 [Source:ZFIN;Acc:ZDB-GENE-030616-178]	ADH_N	3014	3093	3144	3269	2703	2297	15.5083	15.3173	17.3443	11.8595	12.2054	12.1777
ENSDARG00000005176	692.319	687	575.506	344.794	457.296	403.515	0.698622	0.00038273	0.0259702	zgc:101040	18	40479684	40481028	-	1345	protein_coding	zgc:101040 [Source:ZFIN;Acc:ZDB-GENE-040801-107]	Acetyltransf_2	649	666	506	453	491	370	10.7208	10.5886	8.9616	5.27608	7.11781	6.29746
ENSDARG00000069292	168.546	179.486	153.544	493.977	232.839	357.71	-1.11344	0.000385703	0.0260992	acot16	4	25651720	25666835	+	1950	protein_coding	acyl-CoA thioesterase 16 [Source:ZFIN;Acc:ZDB-GENE-041210-201]	-	158	174	135	649	250	328	1.80023	1.90809	1.64914	5.21369	2.49973	3.85057
ENSDARG00000042091	529.107	298.113	362.819	773.313	863.367	600.91	-0.911514	0.000409451	0.0276294	btbd2a	22	20159067	20166664	-	2709	protein_coding	BTB (POZ) domain containing 2a [Source:ZFIN;Acc:ZDB-GENE-030829-3]	BTB	496	289	319	1016	927	551	4.06797	2.28125	2.80504	5.87516	6.67203	4.65617
ENSDARG00000087623	22.4017	14.4414	15.9231	0	0	1.09058	5.74123	0.000412935	0.0277875	BX649485.1	22	11102991	11104253	+	988	lincRNA	-	V-set	21	14	14	0	0	1	0.472245	0.303009	0.337542	0	0	0.0231702
ENSDARG00000102762	7.46723	14.4414	1.13736	49.4738	97.7924	32.7174	-2.9561	0.000414173	0.0277941	pik3r5	6	19933763	19979961	+	4883	protein_coding	phosphoinositide-3-kinase, regulatory subunit 5 [Source:ZFIN;Acc:ZDB-GENE-030131-2308]	-	7	14	1	65	105	30	0.0318505	0.0613093	0.00487832	0.208527	0.419266	0.140644
ENSDARG00000097535	417.098	1057.32	763.17	252.697	301.759	432.96	1.18193	0.000418605	0.0280143	si:ch211-252f13.5	2	9848636	9857932	-	2961	protein_coding	si:ch211-252f13.5 [Source:ZFIN;Acc:ZDB-GENE-131121-629]	-	391	1025	671	332	324	397	2.93389	7.40236	5.39811	1.75645	2.13351	3.06929
ENSDARG00000070011	114.142	132.036	225.198	69.2633	55.8814	53.4384	1.39622	0.000425505	0.0283981	si:ch211-167j6.4	9	12887491	12894091	+	2037	protein_coding	si:ch211-167j6.4 [Source:ZFIN;Acc:ZDB-GENE-070912-146]	Astacin	107	128	198	91	60	49	1.16707	1.3437	2.31543	0.699819	0.574311	0.550669
ENSDARG00000093761	597.378	221.779	349.17	163.644	161.125	167.949	1.24563	0.000433973	0.0288841	si:ch211-250k18.7	22	9286489	9315124	+	4715	protein_coding	si:ch211-250k18.7 [Source:ZFIN;Acc:ZDB-GENE-070912-246]	NACHT	560	215	307	215	173	154	2.63883	0.975083	1.55101	0.714319	0.715404	0.747696
ENSDARG00000041179	619.78	579.721	814.352	304.454	394.895	450.41	0.810288	0.000455886	0.0302599	crygm5	9	22345047	22352280	-	1309	protein_coding	crystallin, gamma M5 [Source:ZFIN;Acc:ZDB-GENE-041024-6]	Crystall	581	562	716	400	424	413	9.86147	9.18082	13.0296	4.78691	6.31558	7.22265
ENSDARG00000086457	1226.76	1085.17	1129.4	798.431	859.642	759.044	0.509365	0.000469386	0.0310713	tnfaip8l1	22	5153461	5171829	-	4322	protein_coding	tumor necrosis factor, alpha-induced protein 8-like 1 [Source:ZFIN;Acc:ZDB-GENE-040426-695]	-	1150	1052	993	1049	923	696	5.91178	5.20494	5.47295	3.80212	4.16394	3.68647
ENSDARG00000100373	10.6675	20.6306	10.2363	0	0	0	6.35857	0.000471299	0.0311134	si:ch211-175l6.1	3	8006777	8012847	-	1015	protein_coding	si:ch211-175l6.1 [Source:ZFIN;Acc:ZDB-GENE-060503-861]	-	10	20	9	0	0	0	0.218897	0.421356	0.211219	0	0	0
ENSDARG00000014655	103.474	117.595	160.368	48.7127	38.1856	59.9819	1.37905	0.000473833	0.0311961	itpr1a	6	39923052	39991554	+	9101	protein_coding	inositol 1,4,5-trisphosphate receptor, type 1a [Source:ZFIN;Acc:ZDB-GENE-070604-3]	Ion_trans	97	114	141	64	41	55	0.236803	0.267856	0.369052	0.110161	0.0878379	0.138344
ENSDARG00000089087	64593.7	54567	58642.4	73583.5	82514.4	112321	-0.594189	0.000476663	0.0312979	hbba1	3	55103445	55104310	-	843	protein_coding	hemoglobin, beta adult 1 [Source:ZFIN;Acc:ZDB-GENE-990415-18]	-	60552	52899	51560	96676	88596	102992	1595.9	1341.85	1456.94	1796.5	2049.15	2796.8
ENSDARG00000077103	121.609	104.185	125.11	221.49	219.8	217.025	-0.908566	0.000479012	0.0313675	sema4aa	16	43047972	43065164	-	1971	protein_coding	sema domain, immunoglobulin domain (Ig), transmembrane domain (TM) and short cytoplasmic domain, (semaphorin) 4Aa [Source:ZFIN;Acc:ZDB-GENE-110411-86]	Sema	114	101	110	291	236	199	1.28506	1.09577	1.32942	2.31282	2.3346	2.31128
ENSDARG00000076850	1937.21	2471.55	2341.83	1489.54	1708.11	1483.19	0.528254	0.000482597	0.0315176	si:ch211-157b11.14	6	40689357	40697585	-	3962	protein_coding	si:ch211-157b11.14 [Source:ZFIN;Acc:ZDB-GENE-131121-645]	-	1816	2396	2059	1957	1834	1360	10.1837	12.9317	12.3794	7.7377	9.02551	7.85797
ENSDARG00000104275	32.0024	5.15766	21.6099	0	0	1.09058	5.89593	0.000488096	0.0317915	dicp1.17	3	726000	737904	+	918	protein_coding	diverse immunoglobulin domain-containing protein 1.17 [Source:ZFIN;Acc:ZDB-GENE-120306-10]	V-set	30	5	19	0	0	1	0.726078	0.11647	0.493024	0	0	0.0249369
ENSDARG00000092873	7190.94	7401.24	6622.86	4945.86	4314.97	5780.08	0.496399	0.000496922	0.0321979	zgc:193541	20	20726231	20730631	+	900	protein_coding	zgc:193541 [Source:ZFIN;Acc:ZDB-GENE-081022-15]	-	6741	7175	5823	6498	4633	5300	166.413	170.476	154.121	113.103	100.371	134.809
ENSDARG00000089312	185.614	47.4505	54.5934	505.394	551.363	121.054	-2.03424	0.000496979	0.0321979	si:ch73-106l15.4	3	5331428	5342333	+	741	protein_coding	si:ch73-106l15.4 [Source:ZFIN;Acc:ZDB-GENE-131120-96]	-	174	46	48	664	592	111	5.21718	1.32747	1.54305	14.0374	15.5772	3.42918
ENSDARG00000103510	5.33374	6.18919	1.13736	25.8786	68.9203	22.9022	-3.20645	0.000500895	0.0323655	CR391991.2	2	48447353	48448225	-	782	protein_coding	-	Lectin_C	5	6	1	34	74	21	0.142059	0.16407	0.0304615	0.681095	1.84507	0.61475
ENSDARG00000052361	307.223	316.68	205.863	601.297	750.673	367.526	-1.05145	0.000505125	0.0325525	il15	1	53234693	53260082	-	1400	protein_coding	interleukin 15 [Source:ZFIN;Acc:ZDB-GENE-060213-2]	-	288	307	181	790	806	337	4.57056	4.68916	3.0797	8.83963	11.2252	5.51046
ENSDARG00000096355	215.483	91.8063	212.687	349.361	375.336	453.681	-1.1807	0.000509706	0.0327611	ighv1-4	3	33963247	34095221	-	2982	protein_coding	immunoglobulin heavy variable 1-4 [Source:ZFIN;Acc:ZDB-GENE-040514-1]	C1-set	202	89	187	459	403	416	1.50504	0.638215	1.4938	2.41124	2.63502	3.19353
ENSDARG00000068220	2001.22	1213.08	936.05	2637.33	2451.33	2425.45	-0.856287	0.000515419	0.0330411	mbl2	2	37887277	37889152	-	1055	protein_coding	mannose binding lectin 2 [Source:ZFIN;Acc:ZDB-GENE-000427-2]	Lectin_C	1876	1176	823	3465	2632	2224	39.508	23.8364	18.5825	51.4501	48.643	48.2579
ENSDARG00000023217	492.837	509.577	560.72	699.483	877.337	798.305	-0.603209	0.000517634	0.033096	crema	2	43159171	43196595	-	1760	protein_coding	cAMP responsive element modulator a [Source:ZFIN;Acc:ZDB-GENE-030131-7031]	pKID	462	494	493	919	942	732	5.83223	6.00204	6.67255	8.17971	10.4358	9.52104
ENSDARG00000036045	259.22	300.176	441.297	184.195	143.429	173.402	0.996831	0.000522495	0.0333193	penkb	7	58686860	58696086	+	1323	protein_coding	proenkephalin b [Source:ZFIN;Acc:ZDB-GENE-030729-3]	-	243	291	388	242	154	159	4.08086	4.70347	6.98601	2.86544	2.26959	2.75121
ENSDARG00000033440	480.036	1025.34	1211.29	331.094	271.956	559.468	1.22578	0.000529362	0.0336691	metap1	13	12606821	12633160	+	2308	protein_coding	methionyl aminopeptidase 1 [Source:ZFIN;Acc:ZDB-GENE-050626-124]	Peptidase_M24	450	994	1065	435	292	513	4.33193	9.20949	10.9919	2.95249	2.4668	5.08824
ENSDARG00000071010	366.961	346.595	416.275	564.762	987.237	563.83	-0.905346	0.000539214	0.0342064	tuft1b	19	7717449	7750195	+	2712	protein_coding	tuftelin 1b [Source:ZFIN;Acc:ZDB-GENE-060503-150]	-	344	336	366	742	1060	517	2.81821	2.64932	3.21476	4.28597	7.62085	4.36402
ENSDARG00000100442	215.483	3371.05	3716.9	185.717	217.006	254.105	3.47513	0.000540903	0.0342244	cfh	22	23641801	23668468	-	3412	protein_coding	complement factor H [Source:ZFIN;Acc:ZDB-GENE-050208-661]	Sushi	202	3268	3268	244	233	233	1.31537	20.4813	22.8155	1.12025	1.33148	1.56327
ENSDARG00000071643	12.801	0	9.0989	133.199	82.8907	16.3587	-3.41487	0.000544173	0.0343421	zgc:171490	22	6546697	6562618	-	1429	protein_coding	zgc:171490 [Source:ZFIN;Acc:ZDB-GENE-080204-29]	-	12	0	8	175	89	15	0.186575	0	0.133357	1.91841	1.21435	0.240295
ENSDARG00000035273	67.2051	80.4595	101.225	185.717	161.125	182.127	-1.08911	0.000549279	0.0345747	tmtc2b	18	11858397	11909472	+	1784	protein_coding	transmembrane and tetratricopeptide repeat containing 2b [Source:ZFIN;Acc:ZDB-GENE-081031-100]	TPR_1	63	78	89	244	173	167	0.784604	0.934942	1.18837	2.14255	1.89077	2.14293
ENSDARG00000030537	1265.16	2596.37	2460.12	1135.61	1157.68	1212.73	0.850549	0.000560888	0.0352145	psmc1a	17	8899016	8941421	+	2484	protein_coding	proteasome 26S subunit, ATPase 1a [Source:ZFIN;Acc:ZDB-GENE-030131-8730]	-	1186	2517	2163	1492	1243	1112	10.6081	21.6679	20.7426	9.4092	9.75678	10.248
ENSDARG00000092999	229.351	314.617	386.703	516.05	538.324	591.095	-0.822288	0.000565885	0.0354369	tnni4b.1	25	20077225	20087924	+	1164	protein_coding	troponin I4b, tandem duplicate 1 [Source:ZFIN;Acc:ZDB-GENE-090312-198]	-	215	305	340	678	578	542	4.10384	5.60314	6.95798	9.12456	9.68193	10.6594
ENSDARG00000087303	2849.28	2968.75	2876.39	3960.19	4953.88	3572.74	-0.522329	0.000576628	0.0360171	cebpd	24	35564668	35565927	+	1260	protein_coding	CCAAT/enhancer binding protein (C/EBP), delta [Source:ZFIN;Acc:ZDB-GENE-020111-4]	bZIP_2	2671	2878	2529	5203	5319	3276	47.0986	48.8433	47.8119	64.6872	82.3088	59.5195
ENSDARG00000031489	6.40048	4.12613	10.2363	89.814	7.45085	89.4276	-3.17357	0.000578857	0.0360639	zgc:193598	23	19679557	19686791	-	1958	protein_coding	zgc:193598 [Source:ZFIN;Acc:ZDB-GENE-080723-61]	-	6	4	9	118	8	82	0.0680838	0.043685	0.109493	0.944071	0.0796644	0.95871
ENSDARG00000069471	996.342	907.748	1298.87	1239.89	2577.99	2119	-0.890112	0.00059089	0.0367196	mhc1zca	1	47140788	47151790	-	2187	protein_coding	major histocompatibility complex class I ZCA [Source:ZFIN;Acc:ZDB-GENE-070424-4]	MHC_I	934	880	1142	1629	2768	1943	9.48862	8.60436	12.4387	11.6683	24.6777	20.3381
ENSDARG00000103395	1.06675	0	0	0	71.7144	34.8986	-6.52284	0.000592812	0.0367453	si:ch73-281i18.7	19	3909980	3916075	-	977	protein_coding	si:ch73-281i18.7 [Source:ZFIN;Acc:ZDB-GENE-141219-35]	-	1	0	0	0	77	32	0.022741	0	0	0	1.53668	0.749793
ENSDARG00000044625	939.804	718.978	925.813	1996.46	1337.43	1140.75	-0.792794	0.000599477	0.0370641	pcf11	21	22878834	22888375	+	6243	protein_coding	PCF11 cleavage and polyadenylation factor subunit [Source:ZFIN;Acc:ZDB-GENE-041114-175]	-	881	697	814	2623	1436	1046	3.13536	2.3874	3.10591	6.58173	4.48485	3.83552
ENSDARG00000070890	7.46723	13.4099	19.3352	0	0	0	6.31028	0.000617136	0.0380593	BX510941.1	20	18936455	18942965	-	2567	lincRNA	-	Pkinase	7	13	17	0	0	0	0.0605867	0.108294	0.157754	0	0	0
ENSDARG00000042004	170.68	577.658	174.017	973.492	568.127	992.428	-1.45731	0.00062033	0.0381411	nfya	11	36254284	36279664	-	2491	protein_coding	nuclear transcription factor Y, alpha [Source:ZFIN;Acc:ZDB-GENE-010501-1]	CBFB_NFYA	160	560	153	1279	610	910	1.42709	4.80728	1.4631	8.04326	4.77467	8.36284
ENSDARG00000109235	86.4065	38.1667	42.0824	322.721	49.3619	348.986	-2.11298	0.000622939	0.0381411	CABZ01103862.1	KN150633.1	21	4198	+	988	protein_coding	-	-	81	37	37	424	53	320	1.82152	0.80081	0.892077	6.72271	1.04594	7.41445
ENSDARG00000062855	470.435	586.941	495.89	705.572	1002.14	799.395	-0.690082	0.00062316	0.0381411	plekhg7	18	15887830	15932704	-	3713	protein_coding	pleckstrin homology domain containing, family G (with RhoGef domain) member 7 [Source:ZFIN;Acc:ZDB-GENE-070410-15]	RhoGEF	441	569	436	927	1076	733	2.63887	3.27697	2.79717	3.91102	5.65034	4.51923
ENSDARG00000005368	2803.41	3151.33	3600.89	2143.36	2459.71	2170.25	0.496427	0.000626193	0.0382307	mcamb	15	23271862	23342752	-	3597	protein_coding	melanoma cell adhesion molecule b [Source:ZFIN;Acc:ZDB-GENE-030219-213]	V-set	2628	3055	3166	2816	2641	1990	16.2327	18.1617	20.9666	12.2639	14.3158	12.6648
ENSDARG00000094845	544.041	549.806	408.313	280.098	145.292	305.362	1.04024	0.000629531	0.0383384	MFAP4 (1 of many)	1	59107633	59116738	-	921	protein_coding	si:zfos-2330d3.7 [Source:ZFIN;Acc:ZDB-GENE-121214-112]	Fibrinogen_C	510	533	359	368	156	280	12.3031	12.3752	9.28522	6.25927	3.30257	6.9596
ENSDARG00000058348	8640.65	7288.8	10737.8	13878.5	11333.7	15104.5	-0.596336	0.000655132	0.0397144	scinlb	2	10396579	10450784	-	2735	protein_coding	scinderin like b [Source:ZFIN;Acc:ZDB-GENE-040426-2068]	-	8100	7066	9441	18234	12169	13850	65.801	55.246	82.2277	104.438	86.753	115.925
ENSDARG00000101263	224.017	167.108	234.297	88.2917	15.8331	4.36232	2.51461	0.000655386	0.0397144	BX927317.2	3	8049263	8081361	-	465	lincRNA	-	-	210	162	206	116	17	4	10.0339	7.44984	10.5529	3.90787	0.712825	0.196921
ENSDARG00000101670	3229.04	3471.1	2832.03	2300.91	2387.07	2350.2	0.437803	0.00068958	0.0416828	kntc1	5	66433287	66512308	+	6873	protein_coding	kinetochore associated 1 [Source:ZFIN;Acc:ZDB-GENE-050208-92]	-	3027	3365	2490	3023	2563	2155	9.78523	10.4694	8.62999	6.89012	7.27092	7.17773
ENSDARG00000100590	268.82	76.3333	92.1264	36.5345	41.911	45.8044	1.81747	0.000693378	0.0417217	BX649421.1	4	53095146	53109116	+	3184	unprocessed_pseudogene	-	SPRY	252	74	81	48	45	42	1.75846	0.496985	0.605995	0.236158	0.275567	0.301969
ENSDARG00000096990	404.297	347.626	235.434	530.511	709.693	554.015	-0.860896	0.00069365	0.0417217	si:ch1073-340i21.2	15	46344655	46355392	+	1319	protein_coding	si:ch1073-340i21.2 [Source:ZFIN;Acc:ZDB-GENE-131121-430]	-	379	337	207	697	762	508	6.3841	5.46349	3.73838	8.27796	11.2641	8.81667
ENSDARG00000087016	17.068	12.3784	23.8846	107.32	48.4305	56.7102	-2.00116	0.000699111	0.0419467	micall1b.2	3	1842616	1859198	-	2527	protein_coding	MICAL like 1b, duplicate 2 [Source:ZFIN;Acc:ZDB-GENE-100922-171]	CH	16	12	21	141	52	52	0.140676	0.101546	0.197957	0.874076	0.401222	0.471068
ENSDARG00000055831	77.8725	40.2297	72.7912	15.9838	7.45085	0	2.99284	0.000701286	0.0419738	si:dkey-182g1.6	22	8799855	8809496	+	3022	protein_coding	si:dkey-182g1.6 [Source:ZFIN;Acc:ZDB-GENE-100922-82]	-	73	39	64	21	8	0	0.536702	0.275966	0.504479	0.108858	0.0516158	0
ENSDARG00000044861	7656.04	14252.7	8025.23	4470.91	6853.85	5576.14	0.824782	0.000713663	0.0425122	opn1lw2	11	25481046	25483206	+	1809	protein_coding	opsin 1 (cone pigments), long-wave-sensitive, 2 [Source:ZFIN;Acc:ZDB-GENE-040718-141]	7tm_1	7177	13817	7056	5874	7359	5113	88.1474	163.328	92.9132	50.8664	79.3172	64.7028
ENSDARG00000093671	1197.96	1527.7	1185.13	1712.55	1970.75	2048.11	-0.550805	0.000713772	0.0425122	BX001030.1	24	38098896	38099675	-	708	unprocessed_pseudogene	-	-	1123	1481	1042	2250	2116	1878	35.2413	44.7308	35.0584	49.7834	58.2733	60.7223
ENSDARG00000038794	1802.8	2166.22	2064.31	1209.44	1384.93	1576.98	0.533288	0.000731633	0.043467	zgc:113531	2	33457310	33466371	+	1117	protein_coding	zgc:113531 [Source:ZFIN;Acc:ZDB-GENE-050320-52]	VWC	1690	2100	1815	1589	1487	1446	33.6154	40.2023	38.7062	22.2847	25.9564	29.6347
ENSDARG00000101707	1990.55	1987.76	1940.34	1023.73	878.269	1617.33	0.750918	0.000733372	0.043467	si:ch211-156b7.4	3	26342768	26343648	+	881	protein_coding	si:ch211-156b7.4 [Source:ZFIN;Acc:ZDB-GENE-141212-376]	-	1866	1927	1706	1345	943	1483	47.0588	46.7725	46.1276	23.9156	20.87	38.5346
ENSDARG00000034403	386.162	265.104	365.093	512.244	723.664	539.837	-0.805275	0.000750081	0.0443494	zgc:173443	10	8077969	8079737	-	920	protein_coding	zgc:173443 [Source:ZFIN;Acc:ZDB-GENE-071004-101]	-	362	257	321	673	777	495	8.7423	5.97352	8.31141	11.4594	16.4672	12.317
ENSDARG00000057433	366.961	148.541	366.231	85.2472	129.458	137.413	1.32642	0.000772517	0.0455654	st6galnac5b	8	17800380	17822259	-	1923	protein_coding	ST6 (alpha-N-acetyl-neuraminyl-2,3-beta-galactosyl-1,3)-N-acetylgalactosaminide alpha-2,6-sialyltransferase 5b [Source:ZFIN;Acc:ZDB-GENE-040912-25]	Glyco_transf_29	344	144	322	112	139	126	3.97451	1.60128	3.98872	0.912376	1.40936	1.49995
ENSDARG00000102727	89.6067	90.7748	62.555	484.082	144.36	140.685	-1.6644	0.000793963	0.0467172	si:ch73-182e20.4	25	25085349	25087692	+	1670	protein_coding	si:ch73-182e20.4 [Source:ZFIN;Acc:ZDB-GENE-131127-155]	Trypsin	84	88	55	636	155	129	1.11755	1.12681	0.784519	5.9659	1.80968	1.76831
ENSDARG00000076780	3473.33	3466.98	3498.53	1676.78	2925.39	1547.53	0.76332	0.000802627	0.0470734	acadsb	12	49156997	49166761	-	3787	protein_coding	acyl-CoA dehydrogenase short/branched chain [Source:ZFIN;Acc:ZDB-GENE-070410-109]	-	3256	3361	3076	2203	3141	1419	19.1027	18.9783	19.3485	9.11285	16.1718	8.57774
ENSDARG00000099845	0	29.9144	22.7473	127.11	91.2729	131.96	-2.73366	0.000803881	0.0470734	zgc:174275	4	56315530	56328435	+	1874	protein_coding	zgc:174275 [Source:ZFIN;Acc:ZDB-GENE-080305-5]	zf-C2H2	0	29	20	167	98	121	0	0.330913	0.254225	1.39599	1.01963	1.47809
ENSDARG00000102710	149.345	104.185	72.7912	345.555	186.271	241.018	-1.24428	0.000805822	0.0470739	CR848032.1	7	26613183	26616177	+	775	lincRNA	-	-	140	101	64	454	200	221	4.01357	2.78679	1.96714	9.17676	5.03171	6.52794
ENSDARG00000058299	72.5388	53.6396	71.6539	124.065	189.065	139.594	-1.19462	0.00082018	0.047798	zgc:173737	8	3334708	3336273	-	1379	protein_coding	zgc:173737 [Source:ZFIN;Acc:ZDB-GENE-071004-109]	-	68	52	63	163	203	128	1.09559	0.806351	1.08826	1.85165	2.87024	2.12487
ENSDARG00000097118	833.129	1379.16	1640.08	534.317	697.586	845.2	0.892044	0.000837934	0.0486075	CU693494.2	2	342478	344595	-	1056	lincRNA	-	-	781	1337	1442	702	749	775	16.4321	27.074	32.5281	10.4138	13.8295	16.8006
ENSDARG00000093904	21.3349	18.5676	17.0604	1.52227	0	1.09058	4.41461	0.000838061	0.0486075	CT030031.1	16	23335528	23337596	-	1130	processed_transcript	-	-	20	18	15	2	0	1	0.393239	0.340627	0.316206	0.027726	0	0.0202585
ENSDARG00000096614	267.753	322.869	431.061	185.717	147.154	203.939	0.928661	0.000852367	0.0493199	si:dkey-182i3.10	15	23534126	23542144	+	2826	protein_coding	si:dkey-182i3.10 [Source:ZFIN;Acc:ZDB-GENE-121214-231]	-	251	313	379	244	158	187	1.97336	2.36841	3.19466	1.35255	1.09011	1.5148
ENSDARG00000074854	11.7342	1.03153	59.1429	0	0.931356	0	6.18593	0.000858919	0.0495812	sh2d1ab	14	9117226	9128919	-	795	protein_coding	SH2 domain containing 1A duplicate b [Source:ZFIN;Acc:ZDB-GENE-091204-326]	SH2	11	1	52	0	1	0	0.307419	0.0268979	1.55809	0	0.0245256	0
ENSDARG00000077688	423.499	122.752	354.857	89.0528	64.2636	149.41	1.57614	0.000861341	0.0496035	cpo	1	5576151	5587575	+	1607	protein_coding	carboxypeptidase O [Source:ZFIN;Acc:ZDB-GENE-070619-6]	-	397	119	312	117	69	137	5.48883	1.58349	4.62483	1.14053	0.837183	1.9516
ENSDARG00000090171	391.496	384.761	446.984	186.478	229.114	286.823	0.803473	0.000864894	0.0496906	BX323556.1	8	48778961	48790587	-	2485	unprocessed_pseudogene	-	-	367	373	393	245	246	263	3.28129	3.20972	3.76724	1.54445	1.93017	2.42279
ENSDARG00000098129	430.966	233.126	316.187	578.463	692.929	522.388	-0.872205	0.000889588	0.0509891	si:dkeyp-97a10.2	16	50969248	50980728	+	1856	protein_coding	si:dkeyp-97a10.2 [Source:ZFIN;Acc:ZDB-GENE-090429-4]	V-set	404	226	278	760	744	479	4.83625	2.60385	3.56799	6.41462	7.81595	5.90804
ENSDARG00000056386	41.6031	26.8198	85.3022	168.972	139.703	139.594	-1.54836	0.000911557	0.0521256	tmc1	5	25652727	25668787	-	3315	protein_coding	transmembrane channel-like 1 [Source:ZFIN;Acc:ZDB-GENE-060526-261]	-	39	26	75	222	150	128	0.261388	0.167716	0.538933	1.04907	0.882256	0.883919
ENSDARG00000079105	2220.97	0	1767.46	0	0	0	12.9428	0.000923454	0.0525718	mhc2dab	8	36466771	36469117	-	1428	protein_coding	major histocompatibility complex class II DAB gene [Source:ZFIN;Acc:ZDB-GENE-980526-200]	C1-set	2082	0	1554	0	0	0	32.3935	0	25.9227	0	0	0
ENSDARG00000044501	628.314	596.225	536.835	423.191	376.268	309.725	0.665164	0.000923676	0.0525718	viml	2	50391331	50409763	+	1658	protein_coding	vimentin like [Source:ZFIN;Acc:ZDB-GENE-040426-1743]	Filament	589	578	472	556	404	284	7.89288	7.45467	6.78133	5.25322	4.75099	3.92121
ENSDARG00000036888	273.087	396.108	258.181	514.527	512.246	544.2	-0.759341	0.000937198	0.0532171	zgc:153935	25	27714932	27735763	-	2511	protein_coding	zgc:153935 [Source:ZFIN;Acc:ZDB-GENE-061103-148]	-	256	384	227	676	550	499	2.26516	3.27016	2.15346	4.21731	4.27074	4.54925
ENSDARG00000031588	6835.71	4640.86	3442.8	8811.66	6565.13	11248.2	-0.835505	0.000944259	0.0534934	si:dkey-239b22.1	12	38929663	38974869	+	16486	protein_coding	si:dkey-239b22.1 [Source:ZFIN;Acc:ZDB-GENE-131119-12]	Zona_pellucida	6408	4499	3027	11577	7049	10314	8.63599	5.8356	4.37376	11.0006	8.3368	14.3218
ENSDARG00000034001	217.616	232.095	358.269	530.511	437.737	477.674	-0.841059	0.000957761	0.0541324	tango6	18	17032312	17075098	-	9123	protein_coding	transport and golgi organization 6 homolog (Drosophila) [Source:ZFIN;Acc:ZDB-GENE-050419-237]	-	204	225	315	697	470	438	0.496818	0.527387	0.822489	1.19682	1.00449	1.09906
ENSDARG00000095821	1030.48	1008.84	895.105	720.034	683.615	682.703	0.491927	0.000964195	0.0543699	si:dkey-122a22.2	16	43765993	43814663	+	1761	protein_coding	si:dkey-122a22.2 [Source:ZFIN;Acc:ZDB-GENE-110411-93]	Abhydrolase_1	966	978	787	946	734	626	12.1877	11.8758	10.6457	8.41525	8.12688	8.13768
ENSDARG00000040984	1155.29	688.032	1656	659.904	558.814	617.268	0.930035	0.000970426	0.0545428	hspa13	15	29549115	29556757	-	2112	protein_coding	heat shock protein 70 family, member 13 [Source:ZFIN;Acc:ZDB-GENE-070410-58]	HSP70	1083	667	1456	867	600	566	11.393	6.75331	16.422	6.43073	5.53917	6.13491
ENSDARG00000096654	49.0704	70.1441	79.6154	127.11	157.399	162.496	-1.16817	0.000972809	0.0545428	si:dkey-119m7.8	20	320415	322619	+	680	protein_coding	si:dkey-119m7.8 [Source:ZFIN;Acc:ZDB-GENE-121214-235]	-	46	68	70	167	169	149	1.50298	2.13838	2.45215	3.84718	4.84579	5.01607
ENSDARG00000103230	74.6723	30.9459	56.8681	152.988	136.909	129.779	-1.37103	0.000973979	0.0545428	CABZ01079302.1	KN150335.1	34020	39346	-	558	protein_coding	-	I-set	70	30	50	201	147	119	2.7872	1.14967	2.13449	5.64283	5.13653	4.88201
ENSDARG00000103584	212.283	79.4279	128.522	52.5183	41.911	54.529	1.49638	0.000982231	0.0548788	BX927374.1	KN149690.1	45579	62672	-	2707	protein_coding	-	NACHT	199	77	113	69	45	50	1.63331	0.608257	0.994369	0.399297	0.324124	0.422832
ENSDARG00000013926	372.295	194.959	376.467	531.272	698.517	566.011	-0.928761	0.000985271	0.0549227	slc16a9a	17	20653773	20666616	-	3053	protein_coding	solute carrier family 16, member 9a [Source:ZFIN;Acc:ZDB-GENE-040426-1364]	MFS_1	349	189	331	698	750	519	2.53982	1.32379	2.58261	3.58149	4.78985	3.89158
ENSDARG00000101479	2599.66	1613.32	2726.26	1566.42	554.157	1205.09	1.06074	0.00100223	0.0557403	BX908782.2	2	51765179	51772438	-	553	protein_coding	Danio rerio three-finger protein 5 (LOC100003647), mRNA. [Source:RefSeq mRNA;Acc:NM_001172308]	-	2437	1564	2397	2058	595	1105	97.9119	60.4779	103.252	58.2982	20.9787	45.7428
ENSDARG00000086028	565.376	1049.07	1435.35	1661.56	1894.38	2308.76	-0.943339	0.00101709	0.0564383	igfn1.4	6	46771654	46790042	-	4311	protein_coding	immunoglobulin-like and fibronectin type III domain containing 1, tandem duplicate 4 [Source:ZFIN;Acc:ZDB-GENE-131125-85]	I-set	530	1017	1262	2183	2034	2117	2.73151	5.04461	6.97331	7.93252	9.19941	11.2416
ENSDARG00000077297	664.583	722.072	865.533	474.187	489.893	253.015	0.885757	0.00102327	0.0566521	nbr1a	12	27213733	27229858	+	4386	protein_coding	neighbor of brca1 gene 1a [Source:ZFIN;Acc:ZDB-GENE-030131-9112]	-	623	700	761	623	526	232	3.15591	3.41283	4.13308	2.22513	2.33832	1.21089
ENSDARG00000116445	259.22	311.523	406.039	82.9637	217.006	105.786	1.26821	0.00102605	0.0566768	CABZ01046954.1	25	33266586	33275666	-	4889	protein_coding	-	-	243	302	357	109	233	97	1.10431	1.32091	1.73942	0.349254	0.929229	0.45419
ENSDARG00000006372	1692.93	1691.71	2014.27	2793.37	2340.5	2385.1	-0.47839	0.00104981	0.0577685	ugt5c2	18	40462445	40469527	+	1872	protein_coding	UDP glucuronosyltransferase 5 family, polypeptide C2 [Source:ZFIN;Acc:ZDB-GENE-060825-206]	UDPGT	1587	1640	1771	3670	2513	2187	18.8355	18.7337	22.5356	30.7111	26.1742	26.7442
ENSDARG00000094737	1.06675	0	1.13736	25.8786	6.51949	31.6268	-4.88068	0.00105055	0.0577685	si:ch211-12e13.12	5	9224051	9237122	+	952	protein_coding	si:ch211-12e13.12 [Source:ZFIN;Acc:ZDB-GENE-070424-121]	-	1	0	1	34	7	29	0.0233382	0	0.0250219	0.559471	0.143367	0.697344
ENSDARG00000011983	1838.01	1557.61	1967.64	2516.31	2360.06	2478.89	-0.455928	0.00107316	0.0588786	zgc:136908	1	55786986	55810730	-	2864	protein_coding	zgc:136908 [Source:ZFIN;Acc:ZDB-GENE-060312-22]	AAA	1723	1510	1730	3306	2534	2273	13.3665	11.2743	14.389	18.0828	17.2513	18.1682
ENSDARG00000099624	861.932	1021.22	354.857	178.106	389.307	362.073	1.26942	0.00107752	0.0589852	chmp1b	5	23024033	23028214	+	1453	protein_coding	chromatin modifying protein 1B [Source:ZFIN;Acc:ZDB-GENE-030131-8370]	ESCRT-III	808	990	312	234	418	332	12.3552	14.5698	5.11501	2.52282	5.60916	5.23068
ENSDARG00000088581	5091.58	3612.42	3876.13	6051.79	6261.51	5644.84	-0.513536	0.00108018	0.058998	f10	1	135903	142469	+	2727	protein_coding	coagulation factor X [Source:ZFIN;Acc:ZDB-GENE-021206-9]	Trypsin	4773	3502	3408	7951	6723	5176	38.8876	27.461	29.7695	45.6743	48.069	43.4505
ENSDARG00000014209	589.911	687	535.698	193.328	20.4898	58.8913	2.73006	0.00108293	0.0590161	zgc:110183	2	41926707	41934019	+	1163	protein_coding	zgc:110183 [Source:ZFIN;Acc:ZDB-GENE-050417-380]	-	553	666	471	254	22	54	10.5645	12.2456	9.64714	3.42129	0.368833	1.06292
ENSDARG00000043394	714.72	647.802	583.467	499.305	291.514	302.091	0.829903	0.0010918	0.0593666	si:dkey-71h2.2	20	19276932	19366022	-	2525	protein_coding	si:dkey-71h2.2 [Source:ZFIN;Acc:ZDB-GENE-041014-145]	PID	670	628	513	656	313	277	5.89547	5.31843	4.83964	4.06984	2.41696	2.51133
ENSDARG00000089399	3264.25	4232.37	2441.92	5437.55	5052.61	4906.52	-0.631421	0.0010992	0.0596358	tmem176l.2	16	46639772	46645396	-	1149	protein_coding	transmembrane protein 176l.2 [Source:ZFIN;Acc:ZDB-GENE-080829-12]	-	3060	4103	2147	7144	5425	4499	59.1707	76.3601	44.5112	97.3995	92.0591	89.6359
ENSDARG00000109646	363.761	663.275	456.083	251.936	294.308	268.283	0.865303	0.00110625	0.0597797	si:ch211-153a8.4	23	12454542	12490001	+	5694	protein_coding	si:ch211-153a8.4 [Source:ZFIN;Acc:ZDB-GENE-030131-6830]	-	341	643	401	331	316	246	1.33058	2.41478	1.67758	0.910638	1.08207	0.989016
ENSDARG00000097439	0	0	0	22.8341	7.45085	9.81522	-6.07915	0.00110676	0.0597797	CR788230.2	2	26238769	26273332	-	428	antisense	-	-	0	0	0	30	8	9	0	0	0	1.09803	0.364446	0.481376
ENSDARG00000061858	4168.85	6726.62	5252.34	8017.8	6895.76	13899.4	-0.835257	0.00112061	0.0602702	zgc:153968	3	21225750	21230668	+	1240	protein_coding	zgc:153968 [Source:ZFIN;Acc:ZDB-GENE-061027-211]	Trypsin	3908	6521	4618	10534	7404	12745	70.0225	112.455	88.7135	133.078	116.421	235.29
ENSDARG00000097762	408.564	536.396	292.302	168.972	257.986	208.301	0.963467	0.0011221	0.0602702	CU693494.3	2	335949	338458	-	804	lincRNA	-	-	383	520	257	222	277	191	10.5839	13.8303	7.61438	4.32546	6.71755	5.4383
ENSDARG00000030621	36.2694	51.5766	43.2198	82.9637	130.39	117.783	-1.33446	0.00112326	0.0602702	th	25	24055341	24074500	-	1470	protein_coding	tyrosine hydroxylase [Source:ZFIN;Acc:ZDB-GENE-990621-5]	-	34	50	38	109	140	108	0.513886	0.72734	0.615777	1.16157	1.85694	1.68187
ENSDARG00000100110	23.4684	72.2072	50.044	98.9476	171.369	163.587	-1.57177	0.00112577	0.0602718	si:ch211-79g12.2	4	62576422	62639485	+	3953	protein_coding	si:ch211-79g12.2 [Source:ZFIN;Acc:ZDB-GENE-110913-21]	NACHT	22	70	44	130	184	150	0.123652	0.378666	0.265145	0.515171	0.907566	0.868661
ENSDARG00000101843	162.146	78.3964	61.4176	31.2065	37.2542	23.9928	1.70531	0.00113411	0.0605854	znf1106	4	64070952	64078341	-	1492	protein_coding	zinc finger protein 1106 [Source:ZFIN;Acc:ZDB-GENE-110913-156]	zf-C2H2	152	76	54	41	40	22	2.2635	1.08926	0.862149	0.430477	0.522731	0.337551
ENSDARG00000035514	5.33374	2.06306	32.9835	23.5952	147.154	146.138	-2.97811	0.00114266	0.0609086	adam28	5	27897504	27920706	+	3839	protein_coding	ADAM metallopeptidase domain 28 [Source:ZFIN;Acc:ZDB-GENE-060929-532]	-	5	2	29	31	158	134	0.0289372	0.0111403	0.179944	0.126497	0.802465	0.799047
ENSDARG00000098214	119.476	67.0496	146.72	245.847	279.407	206.12	-1.13637	0.00114526	0.0609139	CABZ01072487.1	KN150032.1	21	20026	-	2027	protein_coding	-	V-set	112	65	129	323	300	189	1.22763	0.685716	1.51598	2.49623	2.88572	2.13449
ENSDARG00000103639	2071.62	2500.43	2273.59	1765.83	1373.75	1684.95	0.504684	0.00116578	0.0618699	si:dkey-36i7.3	15	12251044	12270857	-	991	protein_coding	si:dkey-36i7.3 [Source:ZFIN;Acc:ZDB-GENE-131127-316]	-	1942	2424	1999	2320	1475	1545	43.5392	52.3051	48.0503	36.6733	29.0205	35.6895
ENSDARG00000077504	936.604	70.1441	1919.87	98.1865	83.822	74.1595	3.5137	0.00119958	0.0635257	si:ch211-103n10.5	8	29718692	29719393	-	702	protein_coding	si:ch211-103n10.5 [Source:ZFIN;Acc:ZDB-GENE-030131-5155]	-	878	68	1688	129	90	68	27.7883	2.07137	57.2786	2.87864	2.49973	2.21747
ENSDARG00000026682	484.303	609.635	602.802	1186.61	651.949	1120.03	-0.802324	0.00121132	0.0640083	zgc:101583	14	38882652	38889840	-	4188	protein_coding	zgc:101583 [Source:ZFIN;Acc:ZDB-GENE-041212-75]	DUF803	454	591	530	1559	700	1027	2.40854	3.01763	3.01458	5.83143	3.25896	5.61371
ENSDARG00000099185	92851.8	146741	91446.3	54760.6	62193.2	85756.7	0.707597	0.00124233	0.0655046	chia.2	11	24001993	24008739	+	3103	protein_coding	chitinase, acidic.2 [Source:ZFIN;Acc:ZDB-GENE-040426-2014]	CBM_14	87042	142255	80402	71946	66777	78634	623.235	980.326	617.223	363.212	419.597	580.116
ENSDARG00000059373	2016.15	2135.27	2082.51	1449.96	1696	1523.54	0.417105	0.00124545	0.0655273	dnajc8	19	69238	72398	-	1031	protein_coding	DnaJ (Hsp40) homolog, subfamily C, member 8 [Source:ZFIN;Acc:ZDB-GENE-030131-66]	DnaJ	1890	2070	1831	1905	1821	1397	40.7294	42.9335	42.3045	28.9449	34.438	31.0187
ENSDARG00000099364	458.701	203.212	481.104	0	13.9703	0	6.35482	0.00125979	0.066139	BX511034.5	22	7522728	7539414	-	1641	protein_coding	-	V-set	430	197	423	0	15	0	5.8219	2.5671	6.14029	0	0.178225	0
ENSDARG00000103582	57.6043	38.1667	101.225	6.08908	9.31356	25.0833	2.30262	0.00127765	0.0669322	znf1166	22	2198323	2202703	+	684	protein_coding	zinc finger protein 1166 [Source:ZFIN;Acc:ZDB-GENE-050208-722]	zf-C2H2	54	37	89	8	10	23	1.75405	1.15673	3.0995	0.183218	0.285057	0.769764
ENSDARG00000101213	56.5376	67.0496	75.0659	191.806	230.976	89.4276	-1.36913	0.00128159	0.0669945	CU278559.1	4	55663384	55714406	-	3876	unprocessed_pseudogene	-	NACHT	53	65	66	252	248	82	0.303807	0.358603	0.405618	1.01848	1.24754	0.484302
ENSDARG00000071578	165.346	155.761	260.456	315.11	409.797	362.073	-0.903109	0.00128735	0.0671517	si:ch211-222k6.3	22	10066846	10071296	+	1436	protein_coding	si:ch211-222k6.3 [Source:ZFIN;Acc:ZDB-GENE-050208-567]	-	155	151	229	414	440	332	2.39818	2.24858	3.79873	4.51628	5.97428	5.29261
ENSDARG00000054543	713.654	743.734	862.121	507.677	473.129	581.279	0.570996	0.00130752	0.0680579	samsn1a	15	29564364	29586747	-	2760	protein_coding	SAM domain, SH3 domain and nuclear localisation signals 1a [Source:ZFIN;Acc:ZDB-GENE-030131-8639]	SAM_2	669	721	758	667	508	533	5.38545	5.58613	6.5421	3.78575	3.58874	4.42083
ENSDARG00000071679	2318.04	2653.1	2487.41	1911.97	1632.67	1953.23	0.440114	0.00134422	0.0698194	mydgf	22	5135193	5145469	+	1516	protein_coding	myeloid-derived growth factor [Source:ZFIN;Acc:ZDB-GENE-040718-183]	-	2173	2572	2187	2512	1753	1791	31.8468	36.2791	34.3643	25.9571	22.546	27.0447
ENSDARG00000016348	55.4708	0	32.9835	0.761135	0	1.09058	5.5957	0.00136901	0.0709553	dip2bb	6	39531135	39605734	-	5454	protein_coding	disco-interacting protein 2 homolog Bb [Source:ZFIN;Acc:ZDB-GENE-100729-4]	AMP-binding	52	0	29	1	0	1	0.211833	0	0.12666	0.00287224	0	0.00419731
ENSDARG00000039682	39.4696	67.0496	80.7528	22.8341	3.72542	3.27174	2.62011	0.00137943	0.0713436	si:ch211-121a2.2	20	7070634	7080470	-	1863	protein_coding	si:ch211-121a2.2 [Source:ZFIN;Acc:ZDB-GENE-070705-21]	DSPc	37	65	71	30	4	3	0.441259	0.74608	0.907826	0.252257	0.0418634	0.0368633
ENSDARG00000019752	858.731	1022.25	918.989	1175.19	1354.19	1435.2	-0.500953	0.00138249	0.0713506	rom1a	5	67126774	67145505	-	4796	protein_coding	retinal outer segment membrane protein 1a [Source:ZFIN;Acc:ZDB-GENE-040426-1765]	Tetraspannin	805	991	808	1544	1454	1316	3.72925	4.41855	4.01319	5.04317	5.91115	6.28149
ENSDARG00000097831	0	0	0	22.8341	9.31356	6.54348	-6.02855	0.00145003	0.074678	CU463231.1	6	40545865	40546975	+	362	processed_transcript	-	-	0	0	0	30	10	6	0	0	0	1.29822	0.538615	0.379427
ENSDARG00000099837	139.744	88.7117	58.0055	42.6236	17.6958	23.9928	1.75682	0.00146175	0.0751229	si:dkey-199m13.7	4	30363474	30374363	+	1269	protein_coding	si:dkey-199m13.7 [Source:ZFIN;Acc:ZDB-GENE-110914-26]	zf-C2H2	131	86	51	56	19	22	2.29358	1.44918	0.957339	0.691292	0.29193	0.396869
ENSDARG00000040557	199.482	35.0721	154.681	10.6559	44.7051	30.5362	2.1852	0.00150491	0.0771782	exosc5	18	36060295	36066087	-	836	protein_coding	exosome component 5 [Source:ZFIN;Acc:ZDB-GENE-060503-675]	RNase_PH	187	34	136	14	48	28	4.96982	0.869676	3.87516	0.262335	1.11949	0.766721
ENSDARG00000001803	539.774	381.667	418.55	688.827	683.615	684.884	-0.618602	0.00151078	0.0772879	kcnh6a	3	31728871	31784082	-	4933	protein_coding	potassium voltage-gated channel, subfamily H (eag-related), member 6a [Source:ZFIN;Acc:ZDB-GENE-040702-5]	Ion_trans	506	370	368	905	734	628	2.279	1.60389	1.77703	2.87391	2.90116	2.9143
ENSDARG00000060238	4670.22	4577.94	4648.4	5518.99	6268.03	5886.95	-0.346805	0.00151694	0.0772879	uacab	7	33798131	33869011	-	8699	protein_coding	uveal autoantigen with coiled-coil domains and ankyrin repeats b [Source:ZFIN;Acc:ZDB-GENE-030521-32]	-	4378	4438	4087	7251	6730	5398	11.1818	10.9095	11.1916	13.0576	15.0846	14.2053
ENSDARG00000086831	134.41	158.856	123.973	68.5022	56.8127	74.1595	1.0663	0.00151794	0.0772879	zmp:0000001228	3	7001608	7011997	+	5192	protein_coding	zmp:0000001228 [Source:ZFIN;Acc:ZDB-GENE-140106-188]	zf-C2H2	126	154	109	90	61	68	0.539189	0.634265	0.500091	0.271546	0.229077	0.29982
ENSDARG00000035471	165.346	169.171	252.495	296.082	466.609	345.714	-0.917499	0.00151974	0.0772879	si:dkey-220k22.1	5	31480342	31591000	+	2112	protein_coding	si:dkey-220k22.1 [Source:ZFIN;Acc:ZDB-GENE-060526-255]	Laminin_EGF	155	164	222	389	501	317	1.63058	1.66048	2.5039	2.8853	4.6252	3.43598
ENSDARG00000100302	14.9345	66.018	101.225	134.721	254.26	242.109	-1.79309	0.00155269	0.0787992	si:dkey-237g15.2	4	68475654	68497731	+	4187	protein_coding	si:dkey-237g15.2 [Source:ZFIN;Acc:ZDB-GENE-060503-157]	NACHT	14	64	89	177	273	222	0.0742899	0.32686	0.506343	0.662225	1.2713	1.21377
ENSDARG00000102245	2140.96	3010.01	2352.07	1553.48	1953.05	1585.7	0.559324	0.00157937	0.0799864	tk1	11	45153104	45158056	+	2755	protein_coding	thymidine kinase 1, soluble [Source:ZFIN;Acc:ZDB-GENE-030131-5801]	TK	2007	2918	2068	2041	2097	1454	16.1857	22.649	17.8808	11.6053	14.841	12.0817
ENSDARG00000058606	2740.47	3223.54	2872.98	4346.08	4034.63	3545.48	-0.432743	0.00159245	0.0803636	sik1	9	9112159	9122562	+	5907	protein_coding	salt-inducible kinase 1 [Source:ZFIN;Acc:ZDB-GENE-030131-9446]	Pkinase	2569	3125	2526	5710	4332	3251	9.66278	11.3127	10.1865	15.1427	14.2991	12.599
ENSDARG00000042811	90.6735	83.5541	121.698	45.6681	40.0483	33.808	1.30244	0.00159444	0.0803636	fgf1b	21	44112914	44116241	+	1844	protein_coding	fibroblast growth factor 1b [Source:ZFIN;Acc:ZDB-GENE-071004-7]	-	85	81	107	60	43	31	1.02415	0.93931	1.38223	0.509713	0.454668	0.384846
ENSDARG00000002768	28.8022	29.9144	98.9506	85.2472	133.184	430.779	-2.04212	0.00159672	0.0803636	pvalb2	12	17710425	17712498	-	1181	protein_coding	parvalbumin 2 [Source:ZFIN;Acc:ZDB-GENE-000322-4]	-	27	29	87	112	143	395	0.507948	0.525089	1.7548	1.48561	2.36088	7.65655
ENSDARG00000093461	8.53398	12.3784	12.511	0	0	0	6.04413	0.00160014	0.0803701	si:dkey-56m15.6	4	54955852	54969773	-	940	protein_coding	si:dkey-56m15.6 [Source:ZFIN;Acc:ZDB-GENE-110914-102]	zf-C2H2	8	12	11	0	0	0	0.189089	0.272985	0.278755	0	0	0
ENSDARG00000095909	16.0012	1.03153	9.0989	36.5345	67.989	54.529	-2.60794	0.00161686	0.0810181	BX539325.1	3	10179191	10186353	-	818	processed_transcript	-	-	15	1	8	48	73	50	0.407421	0.0261416	0.232967	0.919228	1.74003	1.39927
ENSDARG00000043436	1699.33	1736.07	1503.59	1209.44	1282.48	1189.82	0.423938	0.00162141	0.0810181	si:dkey-5n18.1	20	17038903	17041025	-	810	protein_coding	si:dkey-5n18.1 [Source:ZFIN;Acc:ZDB-GENE-041014-144]	-	1593	1683	1322	1589	1377	1091	43.6954	44.4308	38.878	30.7308	33.1464	30.8337
ENSDARG00000089021	12.801	11.3468	9.0989	0	0	0	6.03695	0.00162302	0.0810181	si:dkey-7f16.3	3	38540380	38548751	+	974	protein_coding	si:dkey-7f16.3 [Source:ZFIN;Acc:ZDB-GENE-131120-59]	-	12	11	8	0	0	0	0.273733	0.241501	0.195654	0	0	0
ENSDARG00000096587	161.079	86.6487	29.5714	379.045	364.16	152.681	-1.69173	0.00163662	0.0815296	itgam	12	4147714	4167750	+	3037	protein_coding	integrin, alpha M (complement component 3 receptor 3 subunit) [Source:ZFIN;Acc:ZDB-GENE-110510-4]	VWA	151	84	26	498	391	140	1.10468	0.591452	0.203932	2.56874	2.51026	1.05528
ENSDARG00000036848	1187.29	1455.49	1056.61	1480.41	2748.43	1933.6	-0.735823	0.00164412	0.0817347	slc43a2a	15	28368644	28405742	+	2208	protein_coding	solute carrier family 43 (amino acid system L transporter), member 2a [Source:ZFIN;Acc:ZDB-GENE-040426-964]	MFS_1	1113	1411	929	1945	2951	1773	11.1996	13.6651	10.0225	13.7993	26.059	18.3821
ENSDARG00000078489	283.755	96.964	244.533	76.1135	60.5381	101.424	1.39462	0.00165017	0.0817347	si:ch211-284d12.3	2	47249179	47249425	+	168	protein_coding	si:ch211-284d12.3 [Source:ZFIN;Acc:ZDB-GENE-070912-280]	-	266	94	215	100	65	93	35.1785	11.9647	30.485	9.32451	7.54382	12.6724
ENSDARG00000098761	64.0048	200.117	87.5769	212.357	514.108	255.196	-1.47957	0.0016508	0.0817347	rgs2	22	24246213	24248420	-	1299	protein_coding	regulator of G protein signaling 2 [Source:ZFIN;Acc:ZDB-GENE-040718-410]	RGS	60	194	77	279	552	234	1.02624	3.19358	1.41201	3.36458	8.28547	4.12375
ENSDARG00000062309	4.26699	6.18919	3.41209	44.1458	27.0093	19.6304	-2.71062	0.00167886	0.0829554	si:ch211-1f22.14	1	57050899	57059786	+	1841	protein_coding	si:ch211-1f22.14 [Source:ZFIN;Acc:ZDB-GENE-121214-69]	-	4	6	3	58	29	18	0.0482738	0.0696919	0.0388173	0.493525	0.307136	0.223823
ENSDARG00000036722	355.227	419.833	353.72	567.046	592.342	524.569	-0.577101	0.00169883	0.083772	slc9a3.2	19	10738150	10771558	-	2796	protein_coding	solute carrier family 9, subfamily A (NHE3, cation proton antiporter 3), member 3, tandem duplicate 2 [Source:ZFIN;Acc:ZDB-GENE-060503-640]	Na_H_Exchanger	333	407	311	745	636	481	2.64614	3.11274	2.6496	4.17402	4.43514	3.93816
ENSDARG00000026941	187.747	94.9009	131.934	532.795	179.752	311.906	-1.30659	0.00171608	0.0842771	fbxl4	16	32566218	32582798	-	3130	protein_coding	F-box and leucine-rich repeat protein 4 [Source:ZFIN;Acc:ZDB-GENE-041114-187]	F-box	176	92	116	700	193	286	1.24932	0.628533	0.882818	3.50339	1.20226	2.09174
ENSDARG00000002546	6.40048	14.4414	4.54945	17.5061	54.0186	80.7029	-2.57327	0.00171869	0.0842771	rundc3ab	12	9817440	9840819	+	2747	protein_coding	RUN domain containing 3Ab [Source:ZFIN;Acc:ZDB-GENE-040426-842]	RUN	6	14	4	23	58	74	0.0485286	0.108982	0.0346864	0.131161	0.411677	0.616679
ENSDARG00000078415	4.26699	8.25225	4.54945	59.3686	53.0873	9.81522	-2.84148	0.00172257	0.0842771	lrrc3	9	42157578	42164744	+	1198	protein_coding	leucine rich repeat containing 3 [Source:ZFIN;Acc:ZDB-GENE-080327-13]	-	4	8	4	78	57	9	0.0741836	0.142797	0.0795354	1.01994	0.927695	0.171977
ENSDARG00000101901	130.143	70.1441	58.0055	323.482	128.527	225.75	-1.39228	0.00172291	0.0842771	zgc:193711	5	57619943	57624425	-	2782	protein_coding	zgc:193711 [Source:ZFIN;Acc:ZDB-GENE-081022-34]	-	122	68	51	425	138	207	0.974334	0.522681	0.436687	2.39313	0.967184	1.70333
ENSDARG00000077481	461.901	439.432	458.357	302.932	314.798	298.819	0.568783	0.00173181	0.0845426	si:dkey-76k16.6	13	33658871	33662523	-	1671	protein_coding	si:dkey-76k16.6 [Source:ZFIN;Acc:ZDB-GENE-090312-171]	-	433	426	403	398	338	274	5.75727	5.45153	5.74495	3.73114	3.94391	3.7537
ENSDARG00000059369	401.097	109.342	326.423	353.167	1013.32	851.743	-1.40623	0.00173673	0.0846133	si:ch1073-15f12.3	22	1073413	1079773	-	918	protein_coding	si:ch1073-15f12.3 [Source:ZFIN;Acc:ZDB-GENE-081104-69]	-	376	106	287	464	1088	781	9.10018	2.46915	7.44726	7.91791	23.1086	19.4758
ENSDARG00000104045	200.548	208.369	214.962	337.944	363.229	298.819	-0.681613	0.00174931	0.0850169	tlr22	21	38849851	38853737	-	3075	protein_coding	toll-like receptor 22 [Source:ZFIN;Acc:ZDB-GENE-040220-5]	TIR	188	202	189	444	390	274	1.35837	1.40472	1.46411	2.2619	2.4729	2.03982
ENSDARG00000117107	1064.61	1094.46	1173.76	920.213	425.63	468.95	0.87516	0.0017535	0.0850169	CABZ01058647.1	5	4564233	4571382	+	2937	protein_coding	-	-	998	1061	1032	1209	457	430	7.54973	7.72496	8.37015	6.44848	3.03389	3.35159
ENSDARG00000059361	204.815	405.392	155.819	65.4576	101.518	135.232	1.34657	0.00175548	0.0850169	slc39a4	19	1119416	1127722	-	1646	protein_coding	solute carrier family 39 (zinc transporter), member 4 [Source:ZFIN;Acc:ZDB-GENE-060315-8]	-	192	393	137	86	109	124	2.59165	5.10561	1.98266	0.818472	1.29117	1.72456
ENSDARG00000021250	1423.04	1214.11	954.247	2857.3	2026.63	1383.95	-0.803871	0.00176131	0.08513	slc25a48	14	25590603	25599002	-	2085	protein_coding	solute carrier family 25, member 48 [Source:ZFIN;Acc:ZDB-GENE-040718-60]	Mito_carr	1334	1177	839	3754	2176	1269	14.2153	12.0713	9.58547	28.2048	20.3489	13.9329
ENSDARG00000096772	42.6699	0	50.044	0.761135	1.86271	0	5.11518	0.00182878	0.0882161	BX510319.1	8	15476625	15479807	+	1587	lincRNA	-	-	40	0	44	1	2	0	0.56	0	0.66044	0.00987094	0.024572	0
ENSDARG00000055245	270.954	191.865	290.028	395.029	439.6	415.511	-0.732313	0.00187422	0.0902294	zmp:0000000650	4	20536120	20545465	+	2012	protein_coding	zmp:0000000650 [Source:ZFIN;Acc:ZDB-GENE-130530-653]	-	254	186	255	519	472	381	2.80486	1.97683	3.01904	4.04087	4.57405	4.33494
ENSDARG00000087070	3.20024	7.22072	7.96154	143.093	12.1076	14.1775	-3.20988	0.00188552	0.0905942	znf977	4	39055027	39069529	+	1606	protein_coding	zinc finger protein 977 [Source:ZFIN;Acc:ZDB-GENE-110913-138]	zf-C2H2	3	7	7	188	13	13	0.0415031	0.0932046	0.103827	1.83378	0.157828	0.185304
ENSDARG00000093629	1237.43	1692.74	1597.99	411.013	479.648	1238.9	1.08982	0.0019042	0.0913117	si:ch211-106h4.4	2	31597841	31607080	+	4345	protein_coding	si:ch211-106h4.4 [Source:ZFIN;Acc:ZDB-GENE-070705-14]	-	1160	1641	1405	540	515	1136	5.93162	8.07614	7.70272	1.94688	2.31102	5.98514
ENSDARG00000057426	129.076	137.194	116.011	274.77	204.898	210.482	-0.853548	0.00191762	0.0917745	oard1	23	19220381	19225709	-	2633	protein_coding	O-acyl-ADP-ribose deacylase 1 [Source:ZFIN;Acc:ZDB-GENE-050522-480]	A1pp	121	133	102	361	220	193	1.02103	1.08015	0.922798	2.14779	1.62914	1.678
ENSDARG00000079471	115.209	101.09	40.9451	251.175	285.926	136.323	-1.38801	0.00193562	0.0924545	si:dkey-88j15.4	3	2083860	2091029	-	1841	protein_coding	si:dkey-88j15.4 [Source:ZFIN;Acc:ZDB-GENE-100922-55]	-	108	98	36	330	307	125	1.30339	1.1383	0.465807	2.80799	3.25141	1.55433
ENSDARG00000094133	1873.21	2572.64	2191.7	1702.66	1146.5	1528.99	0.600125	0.00194165	0.0925609	wu:fc21g02	1	44906517	44926013	+	3733	protein_coding	wu:fc21g02 [Source:ZFIN;Acc:ZDB-GENE-030131-2925]	-	1756	2494	1927	2237	1231	1402	10.4513	14.2864	12.2965	9.38736	6.42965	8.59757
ENSDARG00000043770	122.676	137.194	146.72	182.672	314.798	281.37	-0.936164	0.00194967	0.0927616	si:dkey-192d15.2	7	3597413	3611842	+	6934	protein_coding	si:dkey-192d15.2 [Source:ZFIN;Acc:ZDB-GENE-040724-74]	Pkinase	115	133	129	240	338	258	0.368484	0.410159	0.443163	0.542204	0.95043	0.851769
ENSDARG00000099371	12331.6	13380	14459.3	9980.77	10904.3	10560.1	0.353336	0.00195879	0.0930139	cygb1	3	6639796	6669640	+	6673	protein_coding	cytoglobin 1 [Source:ZFIN;Acc:ZDB-GENE-020513-1]	-	11560	12971	12713	13113	11708	9683	38.4894	41.5659	45.3821	30.7834	34.2097	33.2181
ENSDARG00000102617	1247.03	1209.99	1376.21	1042.76	812.142	675.069	0.597817	0.00196813	0.0931735	timp4.2	11	705727	711032	+	940	protein_coding	TIMP metallopeptidase inhibitor 4, tandem duplicate 2 [Source:ZFIN;Acc:ZDB-GENE-160114-61]	-	1169	1173	1210	1370	872	619	27.6307	26.6843	30.663	22.8312	18.0874	15.0747
ENSDARG00000023820	8281.16	11254	8634.86	5213.78	7656.68	6225.03	0.561043	0.0019698	0.0931735	faxdc2	21	45839917	45852112	+	2177	protein_coding	fatty acid hydroxylase domain containing 2 [Source:ZFIN;Acc:ZDB-GENE-040426-2907]	-	7763	10910	7592	6850	8221	5708	79.2275	107.165	83.0721	49.291	73.6297	60.0221
ENSDARG00000037555	137.61	198.054	148.995	337.944	331.563	226.841	-0.888121	0.00197901	0.0932795	atoh8	14	9507291	9522364	-	2086	protein_coding	atonal bHLH transcription factor 8 [Source:ZFIN;Acc:ZDB-GENE-061215-7]	HLH	129	192	131	444	356	208	1.37398	1.96821	1.49594	3.33429	3.32754	2.28263
ENSDARG00000062397	941.938	1082.08	978.132	665.993	752.536	745.957	0.47283	0.0019797	0.0932795	ndst1a	14	2986680	3032016	-	8446	protein_coding	N-deacetylase/N-sulfotransferase (heparan glucosaminyl) 1a [Source:ZFIN;Acc:ZDB-GENE-111012-2]	Sulfotransfer_1	883	1049	860	875	808	684	2.32281	2.65589	2.42552	1.6229	1.86529	1.85392
ENSDARG00000067741	1498.78	2856.31	1510.42	2760.64	4413.7	3187.77	-0.820772	0.00199158	0.093658	itpkcb	18	35429333	35459996	-	3844	protein_coding	inositol-trisphosphate 3-kinase Cb [Source:ZFIN;Acc:ZDB-GENE-080225-27]	-	1405	2769	1328	3627	4739	2923	8.12078	15.4037	8.22947	14.7809	24.0376	17.4073
ENSDARG00000056587	380.829	303.27	481.104	1300.02	1165.13	319.54	-1.25794	0.00201249	0.094213	cyp2r1	7	27455321	27697234	+	2822	protein_coding	cytochrome P450, family 2, subfamily R, polypeptide 1 [Source:ZFIN;Acc:ZDB-GENE-110114-1]	p450	357	294	423	1708	1251	293	2.81071	2.2278	3.5706	9.48126	8.64345	2.37682
ENSDARG00000076160	2.13349	3.09459	5.68681	15.2227	36.3229	30.5362	-2.91514	0.00201496	0.094213	si:dkey-285e18.2	4	40835393	40839221	+	2179	protein_coding	si:dkey-285e18.2 [Source:ZFIN;Acc:ZDB-GENE-120703-43]	SET	2	3	5	20	39	28	0.0203928	0.0294408	0.0546601	0.143783	0.348975	0.294162
ENSDARG00000010434	3368.79	2884.16	3512.18	4205.27	4535.7	4132.21	-0.398799	0.00201498	0.094213	clu	20	39260475	39273987	-	1955	protein_coding	clusterin [Source:ZFIN;Acc:ZDB-GENE-040426-1774]	-	3158	2796	3088	5525	4870	3789	35.8897	30.5827	37.626	44.2711	48.5701	44.3674
ENSDARG00000061439	4401.4	3973.46	3398.44	2778.9	3004.55	2970.74	0.42769	0.002026	0.0945468	ugt5c3	18	40471826	40477865	+	2844	protein_coding	UDP glucuronosyltransferase 5 family, polypeptide C3 [Source:ZFIN;Acc:ZDB-GENE-050419-23]	UDPGT	4126	3852	2988	3651	3226	2724	32.2333	28.9629	25.027	20.1103	22.1168	21.9262
ENSDARG00000073901	129.076	86.6487	126.247	47.9515	58.6754	38.1703	1.23666	0.00203842	0.0949387	CABZ01046997.1	3	4755681	4760384	-	4704	protein_coding	-	-	121	84	111	63	63	35	0.571509	0.381854	0.562099	0.209801	0.261132	0.170328
ENSDARG00000092225	435.233	460.063	363.956	270.964	187.203	284.641	0.762153	0.00204261	0.0949387	si:dkeyp-13a3.10	2	16585549	16595596	+	2143	protein_coding	si:dkeyp-13a3.10 [Source:ZFIN;Acc:ZDB-GENE-070912-636]	-	408	446	320	356	201	261	4.23003	4.45039	3.55701	2.60233	1.82878	2.78807
ENSDARG00000096317	384.029	729.293	737.011	349.361	210.486	381.703	0.974906	0.00204609	0.0949387	CU571254.1	6	8691408	8691993	+	586	processed_pseudogene	-	-	360	707	648	459	226	350	13.6493	25.7992	26.3412	12.2702	7.51965	13.6728
ENSDARG00000111386	644.315	439.432	492.478	849.427	868.955	718.692	-0.629237	0.00207547	0.0961188	CABZ01079178.1	22	278790	282498	-	555	protein_coding	-	Myosin_head	604	426	433	1116	933	659	24.1796	16.4135	18.5846	31.4997	32.7775	27.1818
ENSDARG00000060199	9.60072	264.072	20.4725	12.1782	2.79407	16.3587	3.23491	0.00208881	0.096553	mrpl18	14	35499678	35505537	-	839	protein_coding	mitochondrial ribosomal protein L18 [Source:ZFIN;Acc:ZDB-GENE-061013-632]	-	9	256	18	16	3	15	0.238334	6.52474	0.511055	0.29874	0.0697182	0.409275
ENSDARG00000021389	178.147	268.198	153.544	98.9476	110.831	59.9819	1.15012	0.00209872	0.0968274	jag2b	20	21391181	21475620	+	6808	protein_coding	jagged 2b [Source:ZFIN;Acc:ZDB-GENE-011128-3]	EGF	167	260	135	130	119	55	0.545007	0.816655	0.472358	0.299129	0.340812	0.184939
ENSDARG00000112301	112.008	91.8063	98.9506	162.883	232.839	181.036	-0.929212	0.00213746	0.0984284	CU570881.2	22	4782287	4813345	-	2683	protein_coding	-	-	105	89	87	214	250	166	0.869508	0.70934	0.772424	1.24948	1.8168	1.41636
ENSDARG00000102262	151.478	105.216	114.874	50.2349	13.039	54.529	1.65793	0.00216265	0.0991467	si:dkey-179k24.5	4	64025160	64052088	+	4045	protein_coding	si:dkey-179k24.5 [Source:ZFIN;Acc:ZDB-GENE-110913-28]	NACHT	142	102	101	66	14	50	0.779964	0.539221	0.594785	0.2556	0.0674833	0.282968
ENSDARG00000092493	2490.85	2147.65	2180.32	2107.58	4930.6	5308.94	-0.856307	0.0021628	0.0991467	si:dkeyp-44a8.2	14	6615564	6626374	+	3280	protein_coding	si:dkeyp-44a8.2 [Source:ZFIN;Acc:ZDB-GENE-070705-542]	-	2335	2082	1917	2769	5294	4868	15.8168	13.5735	13.9221	13.2247	31.47	33.9752
ENSDARG00000091511	1384.64	1636.01	1335.26	974.253	979.786	1158.2	0.485945	0.00216527	0.0991467	gpx7	23	42219613	42232124	-	969	protein_coding	glutathione peroxidase 7 [Source:ZFIN;Acc:ZDB-GENE-050522-419]	GSHPx	1298	1586	1174	1280	1052	1062	29.7616	34.9997	28.8604	20.6929	21.168	25.0892
ENSDARG00000012789	265.62	286.766	254.769	449.07	664.988	340.261	-0.849864	0.00218511	0.0998673	plek2	13	33123484	33134611	-	2995	protein_coding	pleckstrin 2 [Source:ZFIN;Acc:ZDB-GENE-080219-2]	PH	249	278	224	590	714	312	1.84717	1.98487	1.78159	3.08596	4.64824	2.38475
ENSDARG00000053448	588.844	524.018	597.116	738.301	866.161	817.935	-0.502197	0.00219377	0.100076	si:ch211-251f6.6	10	8058850	8079830	-	1508	protein_coding	si:ch211-251f6.6 [Source:ZFIN;Acc:ZDB-GENE-030131-3219]	-	552	508	525	970	930	750	8.13285	7.20356	8.29307	10.0764	12.0245	11.3853
ENSDARG00000076970	167.479	184.644	224.06	114.931	104.312	79.6124	0.942614	0.00220441	0.100373	si:ch211-165b10.3	2	47623202	47634015	+	1131	protein_coding	si:ch211-165b10.3 [Source:ZFIN;Acc:ZDB-GENE-131121-6]	adh_short	157	179	197	151	112	73	3.0842	3.38435	4.14917	2.09146	1.93082	1.47756
ENSDARG00000079782	3685.61	3301.93	3505.35	4101.76	4800.21	4778.92	-0.382542	0.00223806	0.101553	myh7l	2	24274293	24289726	-	6941	protein_coding	myosin heavy chain 7-like [Source:ZFIN;Acc:ZDB-GENE-061027-393]	Myosin_head	3455	3201	3082	5389	5154	4382	11.0594	9.86163	10.5771	12.1625	14.478	14.4523
ENSDARG00000005221	465.102	1213.08	932.638	414.058	501.07	444.957	0.941063	0.00223868	0.101553	desmb	6	13871641	13891727	-	2252	protein_coding	desmin b [Source:ZFIN;Acc:ZDB-GENE-061027-102]	Filament	436	1176	820	544	538	408	4.30153	11.1667	8.67367	3.78413	4.65802	4.14742
ENSDARG00000075730	864.065	628.203	502.714	414.819	413.522	386.065	0.716062	0.00224588	0.101654	dnph1	13	4218329	4223955	-	667	protein_coding	2'-deoxynucleoside 5'-phosphate N-hydrolase 1 [Source:ZFIN;Acc:ZDB-GENE-081107-5]	-	810	609	442	545	444	354	26.9814	19.5243	15.7853	12.7999	12.9791	12.1496
ENSDARG00000056218	2135.63	1922.77	1785.66	2645.71	3033.43	2356.74	-0.45959	0.0022528	0.101654	tnika	2	25657958	25817227	+	6996	protein_coding	TRAF2 and NCK interacting kinase a [Source:ZFIN;Acc:ZDB-GENE-030131-3767]	Pkinase	2002	1864	1570	3476	3257	2161	6.35798	5.69746	5.34573	7.78333	9.07727	7.07116
ENSDARG00000061968	75.739	39.1982	50.044	12.9393	3.72542	19.6304	2.19272	0.00225341	0.101654	myo1ha	5	19413838	19435983	+	3349	protein_coding	myosin IHa [Source:ZFIN;Acc:ZDB-GENE-060531-78]	Myosin_head	71	38	44	17	4	18	0.47103	0.242635	0.312964	0.0795187	0.023288	0.123039
ENSDARG00000071377	922.736	515.766	343.484	1253.59	990.963	1178.92	-0.941751	0.0022672	0.102087	hsd11b1la	22	19552987	19562455	+	1611	protein_coding	hydroxysteroid (11-beta) dehydrogenase 1-like a [Source:ZFIN;Acc:ZDB-GENE-040426-1002]	adh_short	865	500	302	1647	1064	1081	11.9296	6.63681	4.46549	16.0152	12.8775	15.3609
ENSDARG00000110315	2.13349	57.7658	10.2363	142.332	325.975	369.707	-3.57666	0.00229099	0.102968	CT583728.10	4	55777234	55779108	-	1875	rRNA	-	-	2	56	9	187	350	339	0.0236992	0.638663	0.11434	1.56234	3.6396	4.13889
ENSDARG00000102972	3.20024	4.12613	1.13736	41.8624	4.65678	45.8044	-3.43801	0.00229779	0.103073	CABZ01075125.1	12	49100365	49102223	+	1859	protein_coding	-	-	3	4	1	55	5	42	0.0358548	0.0460114	0.0128138	0.463467	0.0524418	0.517197
ENSDARG00000037392	96.0072	246.536	407.176	92.0974	71.7144	110.149	1.45283	0.00230221	0.103073	med19a	14	22102203	22108718	-	1420	protein_coding	mediator complex subunit 19a [Source:ZFIN;Acc:ZDB-GENE-060929-232]	-	90	239	358	121	77	101	1.40818	3.5991	6.00554	1.33485	1.05728	1.62824
ENSDARG00000060246	2134.56	1710.28	1692.4	2169.24	2788.48	3157.23	-0.550921	0.00230788	0.103073	slc16a6b	3	36313532	36328672	+	4909	protein_coding	solute carrier family 16, member 6b [Source:ZFIN;Acc:ZDB-GENE-110208-3]	MFS_1	2001	1658	1488	2850	2994	2895	9.05647	7.22231	7.2205	9.09467	11.8918	13.5002
ENSDARG00000102955	8.53398	29.9144	13.6484	127.871	69.8517	32.7174	-2.14603	0.00231323	0.103073	si:ch211-11c3.12	11	36683859	36687267	+	1671	protein_coding	si:ch211-11c3.12 [Source:ZFIN;Acc:ZDB-GENE-141216-180]	-	8	29	12	168	75	30	0.10637	0.371113	0.171065	1.57495	0.875129	0.410989
ENSDARG00000006691	12287.9	12964.3	25355.2	31163.2	30906.1	23936.1	-0.765121	0.00231449	0.103073	rpl12	5	32882688	32887020	+	1570	protein_coding	ribosomal protein L12 [Source:ZFIN;Acc:ZDB-GENE-030131-5297]	-	11519	12568	22293	40943	33184	21948	163.012	171.179	338.241	408.522	412.113	320.023
ENSDARG00000100246	29.8689	14.4414	28.4341	4.56681	2.79407	2.18116	2.90563	0.00232528	0.103365	FP016234.1	3	5514677	5523012	-	1909	lincRNA	-	-	28	14	25	6	3	2	0.32588	0.156822	0.311955	0.0492358	0.030641	0.0239834
ENSDARG00000097993	51.2039	5.15766	58.0055	2.28341	4.65678	6.54348	3.1035	0.00233322	0.103529	si:ch211-191c10.1	3	52442102	52465596	+	778	protein_coding	si:ch211-191c10.1 [Source:ZFIN;Acc:ZDB-GENE-131127-387]	EGF_CA	48	5	51	3	5	6	1.37078	0.137428	1.56152	0.0604056	0.125308	0.176546
ENSDARG00000095615	305.09	769.523	263.868	659.904	1348.6	1004.42	-1.16976	0.00235184	0.104165	si:dkeyp-86h10.3	16	20309371	20312146	-	1972	protein_coding	si:dkeyp-86h10.3 [Source:ZFIN;Acc:ZDB-GENE-100922-65]	-	286	746	232	867	1448	921	3.22229	8.08941	2.80245	6.88728	14.3169	10.6915
ENSDARG00000069377	216.55	396.108	279.791	360.778	966.747	571.464	-1.08863	0.00236634	0.104617	si:dkey-242g16.2	10	17987288	17988779	-	1380	protein_coding	si:dkey-242g16.2 [Source:ZFIN;Acc:ZDB-GENE-030131-8324]	-	203	384	246	474	1038	524	3.2683	5.95028	4.24633	5.38065	14.6658	8.69237
ENSDARG00000076853	215.483	136.162	303.676	457.442	366.954	426.417	-0.934109	0.00240577	0.106168	areg	5	6755466	6790840	+	7740	protein_coding	amphiregulin [Source:ZFIN;Acc:ZDB-GENE-141216-239]	-	202	132	267	601	394	391	0.57985	0.364685	0.821727	1.21638	0.992527	1.15644
ENSDARG00000094857	929.137	448.716	820.039	1491.83	1893.45	868.102	-0.953029	0.00241642	0.106445	dio2	17	16873417	16876752	+	2166	protein_coding	iodothyronine deiodinase 2 [Source:ZFIN;Acc:ZDB-GENE-030327-4]	-	871	435	721	1960	2033	796	8.93439	4.29453	7.92929	14.1753	18.3006	8.4128
ENSDARG00000102053	129.076	86.6487	102.363	38.0568	13.039	51.2573	1.63952	0.00246859	0.108547	znf1164	22	2143107	2147839	+	1618	protein_coding	zinc finger protein 1164 [Source:ZFIN;Acc:ZDB-GENE-050208-802]	zf-C2H2	121	84	90	50	14	47	1.66154	1.11016	1.32502	0.484091	0.168708	0.664975
ENSDARG00000091800	171.746	258.914	3.41209	4.56681	0	6.54348	5.29254	0.00249376	0.109456	CR559930.2	5	28812453	28818613	+	1477	unprocessed_pseudogene	-	Serpin	161	251	3	6	0	6	2.42187	3.63394	0.0483836	0.0636365	0	0.0929944
ENSDARG00000105095	219.75	108.311	114.874	39.579	83.822	40.3515	1.43606	0.00249867	0.109474	AL929028.1	KN149688.2	16364	252015	+	9487	protein_coding	-	NACHT	206	105	101	52	90	37	0.48244	0.236671	0.2536	0.0858637	0.18497	0.0892809
ENSDARG00000097453	45.8701	0	113.736	2.28341	0	5.4529	4.38738	0.00256391	0.112131	si:ch211-225b7.5	15	28595913	28596507	-	392	protein_coding	si:ch211-225b7.5 [Source:ZFIN;Acc:ZDB-GENE-131121-217]	-	43	0	100	3	0	5	2.43718	0	6.07675	0.119887	0	0.291991
ENSDARG00000031647	37.3361	30.9459	29.5714	2.28341	2.79407	10.9058	2.65297	0.00257296	0.112325	stat2	6	39123544	39160422	-	6618	protein_coding	signal transducer and activator of transcription 2 [Source:ZFIN;Acc:ZDB-GENE-080321-1]	STAT_alpha	35	30	26	3	3	10	0.117502	0.0969347	0.0935845	0.00710117	0.00883856	0.0345907
ENSDARG00000069375	408.564	1820.65	839.374	446.786	409.797	471.131	1.20888	0.00257838	0.11236	zgc:162608	15	21875545	21877996	-	1539	protein_coding	zgc:162608 [Source:ZFIN;Acc:ZDB-GENE-070410-86]	-	383	1765	738	587	440	432	5.52924	24.524	11.4229	5.97496	5.57444	6.42586
ENSDARG00000099684	125.876	70.1441	114.874	39.579	44.7051	44.7138	1.27004	0.00258328	0.112373	trim35-24	3	7943202	7948799	-	1828	protein_coding	tripartite motif containing 35-24 [Source:ZFIN;Acc:ZDB-GENE-060421-8366]	zf-B_box	118	68	101	52	48	41	1.4342	0.795459	1.31614	0.445618	0.511979	0.513445
ENSDARG00000035569	1323.83	1663.86	1293.18	1054.17	1061.75	921.54	0.494741	0.00260481	0.113107	cyp1d1	5	25603761	25621386	-	6018	protein_coding	cytochrome P450, family 1, subfamily D, polypeptide 1 [Source:ZFIN;Acc:ZDB-GENE-041114-179]	p450	1241	1613	1137	1385	1140	845	4.58168	5.73148	4.50055	3.60523	3.69351	3.21433
ENSDARG00000088330	33.0692	76.3333	35.2582	12.9393	12.1076	2.18116	2.39034	0.00262941	0.113972	hbae1	3	55127549	55128258	-	547	protein_coding	hemoglobin, alpha embryonic 1 [Source:NCBI gene;Acc:30597]	-	31	74	31	17	13	2	1.25916	2.89287	1.34999	0.486852	0.463386	0.0837006
ENSDARG00000031683	743.523	1307.98	937.187	3021.71	1552.57	1209.45	-0.952925	0.00263624	0.114065	fosab	20	46552311	46554440	-	1699	protein_coding	v-fos FBJ murine osteosarcoma viral oncogene homolog Ab [Source:ZFIN;Acc:ZDB-GENE-031222-4]	bZIP_1	697	1268	824	3970	1667	1109	9.11474	15.9592	11.5529	36.6043	19.1306	14.9425
ENSDARG00000099678	45.8701	8.25225	36.3956	0	0	5.4529	4.13804	0.00267185	0.115401	BX569789.1	3	24675029	24681404	-	1476	protein_coding	-	-	43	8	32	0	0	5	0.647272	0.115901	0.516441	0	0	0.0775478
ENSDARG00000090612	35.2027	23.7252	58.0055	79.9192	148.086	98.1522	-1.48229	0.00269029	0.115992	FO904898.3	22	6843363	6854956	+	1400	protein_coding	-	-	33	23	51	105	159	90	0.52371	0.351305	0.86776	1.17489	2.2144	1.47164
ENSDARG00000069282	118.409	289.86	217.236	102.753	94.067	86.1558	1.14321	0.00271865	0.117008	bbc3	15	23745217	23761580	-	3808	protein_coding	BCL2 binding component 3 [Source:ZFIN;Acc:ZDB-GENE-070119-4]	-	111	281	191	135	101	79	0.647636	1.57795	1.1948	0.555357	0.517144	0.474915
ENSDARG00000007709	23.4684	70.1441	12.511	133.199	133.184	101.424	-1.78983	0.00272453	0.117054	adamts8a	5	30155834	30176970	-	2676	protein_coding	ADAM metallopeptidase with thrombospondin type 1 motif, 8a [Source:ZFIN;Acc:ZDB-GENE-060526-202]	TSP_1	22	68	11	175	143	93	0.182659	0.543385	0.0979183	1.02444	1.04193	0.795578
ENSDARG00000041429	294.422	323.901	282.066	409.491	458.227	487.489	-0.588372	0.0027307	0.117113	ints14	18	18995247	19006634	-	2854	protein_coding	integrator complex subunit 14 [Source:ZFIN;Acc:ZDB-GENE-030131-5804]	-	276	314	248	538	492	447	2.14862	2.35267	2.06993	2.953	3.36123	3.58542
ENSDARG00000075139	124.809	158.856	81.8901	274.009	341.808	170.131	-1.10424	0.00277754	0.118912	hdac5	3	22905341	22976456	+	3740	protein_coding	histone deacetylase 5 [Source:ZFIN;Acc:ZDB-GENE-121219-3]	Hist_deacetyl	117	154	72	360	367	156	0.695055	0.880509	0.458583	1.50788	1.91329	0.954858
ENSDARG00000098397	292.289	117.595	293.44	446.786	479.648	477.674	-0.998141	0.00280205	0.119751	FP016106.1	3	6556960	6597195	-	6804	lincRNA	-	AAA_4	274	114	258	587	515	438	0.894728	0.358282	0.90326	1.35148	1.47581	1.47365
ENSDARG00000044613	19.2014	59.8288	12.511	170.494	39.117	183.217	-2.09807	0.00281467	0.12008	c1qa	21	22721957	22724980	-	1133	protein_coding	complement component 1, q subcomponent, A chain [Source:ZFIN;Acc:ZDB-GENE-050522-86]	-	18	58	11	224	42	168	0.352978	1.09467	0.23127	3.09709	0.722781	3.39442
ENSDARG00000039987	3572.54	3530.93	3613.4	4621.61	5431.67	4162.74	-0.407761	0.00282488	0.120225	hivep2a	20	37511067	37629084	-	10325	protein_coding	human immunodeficiency virus type I enhancer binding protein 2a [Source:ZFIN;Acc:ZDB-GENE-041014-354]	-	3349	3423	3177	6072	5832	3817	7.20659	7.08927	7.32967	9.21249	11.0132	8.46288
ENSDARG00000057974	826.729	691.126	665.357	493.977	513.177	522.388	0.51389	0.00282796	0.120225	parp12b	4	9813753	9822519	-	2414	protein_coding	poly (ADP-ribose) polymerase family, member 12b [Source:ZFIN;Acc:ZDB-GENE-030131-2617]	WWE	775	670	585	649	551	479	7.13295	5.93502	5.77266	4.21156	4.45042	4.54239
ENSDARG00000031745	1643.86	218.685	1551.36	200.179	253.329	215.935	2.35039	0.00283454	0.120295	si:busm1-266f07.2	8	36472444	36475328	-	1590	protein_coding	si:busm1-266f07.2 [Source:ZFIN;Acc:ZDB-GENE-030616-436]	C1-set	1541	212	1364	263	272	198	21.5333	2.85117	20.435	2.59116	3.33548	2.85072
ENSDARG00000077853	67.2051	49.5135	63.6923	23.5952	21.4212	17.4493	1.52419	0.00292558	0.123943	ttll2	20	42748295	42750271	-	1977	protein_coding	tubulin tyrosine ligase-like family, member 2 [Source:ZFIN;Acc:ZDB-GENE-041014-297]	TTL	63	48	56	31	23	16	0.708009	0.519182	0.674743	0.245635	0.226834	0.185267
ENSDARG00000099712	394.696	525.05	137.621	700.244	849.397	751.41	-1.12095	0.00296138	0.125145	zgc:163073	12	4836856	4841018	-	1484	protein_coding	zgc:163073 [Source:ZFIN;Acc:ZDB-GENE-070410-135]	-	370	509	121	920	912	689	5.53953	7.33447	1.94227	9.71156	11.9825	10.6285
ENSDARG00000038028	3941.63	3997.18	3366.59	2776.62	2628.29	3131.06	0.405731	0.0029666	0.125145	ndufa6	3	1182315	1186100	+	827	protein_coding	NADH dehydrogenase (ubiquinone) 1 alpha subcomplex, 6 [Source:ZFIN;Acc:ZDB-GENE-040426-1124]	-	3695	3875	2960	3648	2822	2871	99.2691	100.196	85.2597	69.101	66.5332	79.4719
ENSDARG00000027529	533.374	299.144	445.846	202.462	146.223	301	0.97833	0.0029713	0.125145	hmox1a	3	26011482	26017831	-	1737	protein_coding	heme oxygenase 1a [Source:ZFIN;Acc:ZDB-GENE-030131-3102]	-	500	290	392	266	157	276	6.39551	3.57012	5.37581	2.39893	1.76233	3.63743
ENSDARG00000077726	532.307	748.892	532.286	858.561	1008.66	865.921	-0.591294	0.0029745	0.125145	nocta	14	46028003	46042136	+	3390	protein_coding	nocturnin a [Source:ZFIN;Acc:ZDB-GENE-050208-306]	Exo_endo_phos	499	726	468	1128	1083	794	3.27044	4.57954	3.28854	5.21248	6.22896	5.36175
ENSDARG00000113769	0	0	0	15.2227	8.3822	8.72464	-5.76714	0.00298072	0.12519	znf1139	4	37701476	37708661	-	1447	protein_coding	zinc finger protein 1139 [Source:ZFIN;Acc:ZDB-GENE-120214-40]	zf-C2H2	0	0	0	20	9	8	0	0	0	0.216519	0.121272	0.126563
ENSDARG00000099042	0	0	1.13736	8.37249	22.3525	10.9058	-5.16662	0.00300451	0.125771	cfap157	5	65157576	65171706	+	1576	protein_coding	cilia and flagella associated protein 157 [Source:ZFIN;Acc:ZDB-GENE-060526-118]	-	0	0	1	11	24	10	0	0	0.0151148	0.109338	0.296922	0.145255
ENSDARG00000041060	2606.06	2285.87	3016.29	1644.05	2004.28	2031.75	0.477759	0.00300486	0.125771	lgals9l3	15	31054200	31067589	-	2454	protein_coding	lectin, galactoside-binding, soluble, 9 (galectin 9)-like 3 [Source:ZFIN;Acc:ZDB-GENE-040718-159]	-	2443	2216	2652	2160	2152	1863	22.1184	19.3099	25.7428	13.7884	17.0984	17.379
ENSDARG00000075297	392.563	472.441	383.291	285.426	225.388	283.551	0.652309	0.00301549	0.125898	trnt1	6	43222524	43233700	-	5192	protein_coding	tRNA nucleotidyl transferase, CCA-adding, 1 [Source:ZFIN;Acc:ZDB-GENE-040625-176]	-	368	458	337	375	242	260	1.57477	1.88632	1.54615	1.13144	0.908799	1.14637
ENSDARG00000113896	2.13349	11.3468	17.0604	173.539	13.039	37.0797	-2.87843	0.00301824	0.125898	si:dkey-29p23.1	4	43648421	43676582	-	10841	protein_coding	si:dkey-29p23.1 [Source:ZFIN;Acc:ZDB-GENE-081103-27]	-	2	11	15	228	14	34	0.00409888	0.0216974	0.0329594	0.329459	0.0251794	0.0717952
ENSDARG00000100939	0	0	6.82418	25.8786	48.4305	18.5399	-3.79374	0.00305133	0.12706	CABZ01117603.1	23	43597961	43609595	-	2609	protein_coding	-	V-set	0	0	6	34	52	17	0	0	0.0547816	0.204146	0.388612	0.149163
ENSDARG00000023176	179.213	227.968	155.819	89.0528	119.214	81.7935	0.956807	0.00309064	0.128478	tdo2b	11	34084532	34097437	-	1800	protein_coding	tryptophan 2,3-dioxygenase b [Source:ZFIN;Acc:ZDB-GENE-030131-6014]	-	168	221	137	117	128	75	2.07368	2.62546	1.81303	1.01824	1.38651	0.953838
ENSDARG00000079393	92.807	85.6171	88.7143	43.3847	40.9797	26.1739	1.2659	0.0030978	0.128556	tmprss15	21	34992550	35041299	+	4085	protein_coding	transmembrane protease, serine 15 [Source:ZFIN;Acc:ZDB-GENE-091204-83]	Trypsin	87	83	78	57	44	24	0.473186	0.434481	0.454841	0.218584	0.210014	0.134495
ENSDARG00000038980	4023.77	3531.96	3160.73	4469.39	4775.06	4850.9	-0.395202	0.0031194	0.129232	txndc12	2	9592319	9607879	-	2308	protein_coding	thioredoxin domain containing 12 (endoplasmic reticulum) [Source:ZFIN;Acc:ZDB-GENE-050522-497]	-	3772	3424	2779	5872	5127	4448	36.3112	31.7236	28.682	39.8552	43.3126	44.1179
ENSDARG00000099636	6.40048	31.9775	7.96154	131.676	44.7051	47.9855	-2.27366	0.00313804	0.129784	si:ch211-11c3.11	11	36675599	36683726	+	1138	protein_coding	si:ch211-11c3.11 [Source:ZFIN;Acc:ZDB-GENE-141216-358]	-	6	31	7	173	48	44	0.117142	0.582511	0.146525	2.38144	0.822406	0.885108
ENSDARG00000041065	5528.95	5512.5	5240.97	4076.64	4581.34	4339.42	0.325254	0.00315751	0.130074	hspb1	5	3568016	3584815	-	1663	protein_coding	heat shock protein, alpha-crystallin-related, 1 [Source:ZFIN;Acc:ZDB-GENE-030326-4]	-	5183	5344	4608	5356	4919	3979	69.2459	68.7162	66.0051	50.4526	57.6729	54.7731
ENSDARG00000011618	1252.36	1267.75	1252.24	1542.82	1641.05	1681.67	-0.366735	0.00315873	0.130074	slc26a2	14	25438015	25452503	-	5011	protein_coding	solute carrier family 26 (anion exchanger), member 2 [Source:ZFIN;Acc:ZDB-GENE-030717-3]	Sulfate_transp	1174	1229	1101	2027	1762	1542	5.20533	5.2446	5.23384	6.33672	6.85596	7.04443
ENSDARG00000057997	649.649	753.018	742.698	1401.25	744.153	1446.11	-0.743347	0.00316108	0.130074	tmf1	11	17757342	17782930	-	4782	protein_coding	TATA element modulatory factor 1 [Source:ZFIN;Acc:ZDB-GENE-040801-25]	-	609	730	653	1841	799	1326	2.82952	3.26436	3.25283	6.03086	3.2578	6.34775
ENSDARG00000044279	772.325	622.014	768.857	1089.18	857.779	1503.91	-0.673315	0.0031876	0.130944	opn1mw3	6	41191482	41193419	+	1379	protein_coding	opsin 1 (cone pigments), medium-wave-sensitive, 3 [Source:ZFIN;Acc:ZDB-GENE-030728-6]	7tm_1	724	603	676	1431	921	1379	11.6649	9.35057	11.6772	16.2559	13.0221	22.8921
ENSDARG00000068474	225.084	405.392	297.989	133.96	195.585	167.949	0.901975	0.00320824	0.13157	si:dkey-94e7.2	2	30721070	30726420	+	2820	protein_coding	si:dkey-94e7.2 [Source:ZFIN;Acc:ZDB-GENE-070912-611]	adh_short	211	393	262	176	210	154	1.66241	2.98008	2.21314	0.977685	1.45197	1.25014
ENSDARG00000102848	0	0	6.82418	59.3686	24.2153	14.1775	-3.86969	0.00322877	0.13198	BX927336.3	4	46771835	46792139	+	1041	processed_transcript	-	-	0	0	6	78	26	13	0	0	0.137296	1.17376	0.486978	0.285877
ENSDARG00000077863	411.764	420.865	388.978	584.552	602.587	542.018	-0.501533	0.00322906	0.13198	mettl22	3	27884685	27915270	-	1315	protein_coding	methyltransferase like 22 [Source:ZFIN;Acc:ZDB-GENE-081022-70]	-	386	408	342	768	647	497	6.52179	6.63467	6.19523	9.14894	9.59325	8.652
ENSDARG00000103969	13221.3	10216.3	11353.2	13635	15848.9	18232.3	-0.4557	0.0032465	0.13247	smyhc2	24	40680153	40700596	-	5896	protein_coding	slow myosin heavy chain 2 [Source:ZFIN;Acc:ZDB-GENE-070822-12]	Myosin_head	12394	9904	9982	17914	17017	16718	46.7045	35.9201	40.329	47.596	56.2746	64.9102
ENSDARG00000044807	854.464	1149.13	1086.18	771.03	682.684	706.696	0.515748	0.00327717	0.133498	dck	21	5974590	5986172	+	1126	protein_coding	deoxycytidine kinase [Source:ZFIN;Acc:ZDB-GENE-041024-3]	-	801	1114	955	1013	733	648	15.8052	21.1559	20.2033	14.0931	12.6927	13.1741
ENSDARG00000020845	2330.84	1340.99	2261.08	3017.9	2998.97	3020.91	-0.607396	0.00329498	0.134	tns1b	9	47436010	47654204	-	6043	protein_coding	tensin 1b [Source:ZFIN;Acc:ZDB-GENE-030131-6933]	SH2	2185	1300	1988	3965	3220	2770	8.03348	4.60019	7.83648	10.2784	10.3894	10.4933
ENSDARG00000016939	2382.05	1965.07	2656.88	3478.39	3699.35	2754.81	-0.504375	0.00334223	0.135695	itgb2	9	44961138	44983666	-	3489	protein_coding	integrin, beta 2 [Source:ZFIN;Acc:ZDB-GENE-110411-4]	-	2233	1905	2336	4570	3972	2526	14.2198	11.6756	15.9488	20.5187	22.1971	16.5737
ENSDARG00000099117	346.693	421.896	420.824	597.491	513.177	678.341	-0.588389	0.00338007	0.137002	si:dkey-33i11.4	16	45228101	45235947	-	875	protein_coding	si:dkey-33i11.4 [Source:ZFIN;Acc:ZDB-GENE-030131-33]	-	325	409	370	785	551	622	8.2524	9.9954	10.0728	14.0539	12.2781	16.273
ENSDARG00000022615	2745.81	1158.41	2487.41	2797.93	5552.74	3605.46	-0.903525	0.00339598	0.137419	si:ch211-241e1.3	2	944341	985417	-	4539	protein_coding	si:ch211-241e1.3 [Source:ZFIN;Acc:ZDB-GENE-030131-230]	Laminin_G_2	2574	1123	2187	3676	5962	3306	12.5995	5.29059	11.4775	12.6868	25.6105	16.6736
ENSDARG00000103754	182.414	405.392	385.566	126.348	203.036	138.504	1.05724	0.00342002	0.138162	aspm	22	23546926	23582605	+	10507	protein_coding	abnormal spindle microtubule assembly [Source:ZFIN;Acc:ZDB-GENE-050208-620]	CH	171	393	339	166	218	127	0.361595	0.799832	0.768561	0.247494	0.404543	0.276701
ENSDARG00000004433	321.091	229	321.874	854.755	351.121	491.852	-0.962769	0.00344383	0.138893	btk	14	38891722	38929885	-	2634	protein_coding	Bruton agammaglobulinemia tyrosine kinase [Source:ZFIN;Acc:ZDB-GENE-070531-1]	Pkinase_Tyr	301	222	283	1123	377	451	2.53896	1.80228	2.55934	6.67881	2.7907	3.91964
ENSDARG00000036968	798.994	967.577	1173.76	1501.72	1351.4	1369.77	-0.52279	0.00347937	0.140095	si:ch1073-416d2.3	17	53292215	53295507	+	1354	protein_coding	si:ch1073-416d2.3 [Source:ZFIN;Acc:ZDB-GENE-131127-199]	Serpin	749	938	1032	1973	1451	1256	12.2905	14.8139	18.1559	22.8267	20.8947	21.2352
ENSDARG00000096447	0	0	0	41.1013	0	11.9964	-6.48328	0.00350051	0.140455	BX005461.1	24	1106270	1107907	+	1286	lincRNA	-	-	0	0	0	54	0	11	0	0	0	0.657791	0	0.195811
ENSDARG00000036295	330.692	500.293	510.676	235.191	238.427	319.54	0.760122	0.00350084	0.140455	golga7ba	1	54908895	54931913	+	3784	protein_coding	golgin A7 family, member Ba [Source:ZFIN;Acc:ZDB-GENE-050417-14]	-	310	485	449	309	256	293	1.82019	2.74079	2.82652	1.27921	1.31909	1.77257
ENSDARG00000026582	189.881	252.725	0	0.761135	0	0	8.80952	0.0035056	0.140455	iscub	5	31860043	31868847	+	1424	protein_coding	iron-sulfur cluster assembly enzyme b [Source:ZFIN;Acc:ZDB-GENE-050417-332]	-	178	245	0	1	0	0	2.77725	3.6791	0	0.0110008	0	0
ENSDARG00000061764	68060.6	48238.5	63663.9	73948.1	115844	78651.6	-0.57692	0.00352123	0.140849	ahnak	14	26759332	26796334	+	20569	protein_coding	AHNAK nucleoprotein [Source:ZFIN;Acc:ZDB-GENE-030131-8719]	-	63802	46764	55975	97155	124382	72119	68.917	48.6165	64.8244	73.9924	117.905	80.2643
ENSDARG00000038199	251.752	113.468	174.017	360.017	313.867	345.714	-0.919553	0.00354256	0.14147	cdab	11	3585934	3593118	+	1473	protein_coding	cytidine deaminase b [Source:ZFIN;Acc:ZDB-GENE-040426-1911]	-	236	110	153	473	337	317	3.55971	1.59689	2.47426	5.0303	4.46082	4.92654
ENSDARG00000018149	7048	8855.7	5810.79	9541.59	10759	10073.7	-0.4841	0.00355914	0.141899	slc38a4	4	1516716	1566572	+	5272	protein_coding	solute carrier family 38, member 4 [Source:ZFIN;Acc:ZDB-GENE-041010-14]	Aa_trans	6607	8585	5109	12536	11552	9237	27.8441	34.8217	23.0844	37.2494	42.7237	40.109
ENSDARG00000095674	10.6675	7.22072	22.7473	47.1904	57.7441	46.895	-1.90838	0.00358555	0.142719	tmem123	18	37272568	37281166	+	862	protein_coding	transmembrane protein 123 [Source:ZFIN;Acc:ZDB-GENE-050419-69]	-	10	7	20	62	62	43	0.257749	0.17365	0.552688	1.12673	1.4024	1.14195
ENSDARG00000076213	23.4684	38.1667	40.9451	94.3808	94.9983	68.7066	-1.33385	0.00363126	0.144146	DOCK4 (1 of many)	25	21517551	21716326	-	7653	protein_coding	si:dkey-81e3.1 [Source:ZFIN;Acc:ZDB-GENE-120703-34]	Ded_cyto	22	37	36	124	102	63	0.0638699	0.103384	0.112054	0.25382	0.25987	0.188449
ENSDARG00000034883	2337.24	2074.41	1972.19	1511.61	1771.44	1489.73	0.419627	0.00363324	0.144146	acbd5a	24	5915895	5933082	-	3480	protein_coding	acyl-CoA binding domain containing 5a [Source:ZFIN;Acc:ZDB-GENE-050522-268]	-	2191	2011	1734	1986	1902	1366	13.9884	12.3571	11.8694	8.93995	10.6566	8.98581
ENSDARG00000061221	35.2027	27.8514	60.2802	353.167	39.117	100.333	-2.00162	0.00372884	0.147698	si:ch211-157j23.2	24	5799764	5810023	+	2851	protein_coding	si:ch211-157j23.2 [Source:ZFIN;Acc:ZDB-GENE-030131-5686]	-	33	27	53	464	42	92	0.257171	0.202512	0.442829	2.54951	0.287236	0.738714
ENSDARG00000105590	87.4733	73.2387	116.011	197.134	169.507	160.315	-0.932275	0.00377356	0.149227	si:cabz01007794.1	7	2021025	2047639	-	3056	protein_coding	si:cabz01007794.1 [Source:ZFIN;Acc:ZDB-GENE-160728-147]	-	82	71	102	259	182	147	0.596164	0.49681	0.795068	1.32764	1.16119	1.10116
ENSDARG00000116378	5383.87	4005.44	3570.18	5273.15	7181.69	6389.71	-0.540003	0.00380135	0.150082	CU104731.1	4	76492691	76507576	+	5156	protein_coding	-	-	5047	3883	3139	6928	7711	5859	21.7483	16.1042	14.5023	21.0489	29.1598	26.0134
ENSDARG00000087297	179.213	43.3243	151.269	437.653	301.759	220.297	-1.36228	0.00381046	0.150199	si:dkey-152b24.8	16	46553980	46558708	-	2671	protein_coding	si:dkey-152b24.8 [Source:ZFIN;Acc:ZDB-GENE-100922-52]	PI-PLC-X	168	42	133	575	324	202	1.39746	0.336248	1.18614	3.37232	2.36515	1.73126
ENSDARG00000077082	165.346	145.446	127.385	289.993	182.546	360.982	-0.92637	0.00388908	0.15305	agtrap	11	16040517	16064291	+	2320	protein_coding	angiotensin II receptor-associated protein [Source:ZFIN;Acc:ZDB-GENE-050309-11]	-	155	141	112	381	196	331	1.48439	1.29962	1.14997	2.5726	1.64723	3.26607
ENSDARG00000045947	2804.48	3611.39	2081.37	3700.64	4382.96	4655.69	-0.583913	0.00396718	0.155872	si:ch211-173d10.1	12	4377624	4388704	-	1753	protein_coding	si:ch211-173d10.1 [Source:ZFIN;Acc:ZDB-GENE-121214-115]	-	2629	3501	1830	4862	4706	4269	33.3207	42.7066	24.8672	43.4479	52.3428	55.7481
ENSDARG00000039649	286.955	299.144	304.813	506.155	391.17	438.413	-0.585333	0.00398054	0.156145	mtif3	5	67971627	67978743	+	1027	protein_coding	mitochondrial translational initiation factor 3 [Source:ZFIN;Acc:ZDB-GENE-060228-1]	-	269	290	268	665	420	402	5.81952	6.03827	6.21615	10.1435	7.97381	8.96069
ENSDARG00000068401	1616.12	1737.1	2018.82	1180.52	1246.15	1477.74	0.460963	0.00400271	0.156762	yap1	18	37283765	37355666	-	3940	protein_coding	Yes-associated protein 1 [Source:ZFIN;Acc:ZDB-GENE-030131-9710]	WW	1515	1684	1775	1551	1338	1355	8.54322	9.13968	10.7315	6.16667	6.62136	7.8728
ENSDARG00000092948	12.801	11.3468	17.0604	0	0.931356	1.09058	4.4379	0.00406674	0.15888	gna15.3	22	21972824	21984064	+	4148	protein_coding	guanine nucleotide binding protein (G protein), alpha 15 (Gq class), tandem duplicate 3 [Source:ZFIN;Acc:ZDB-GENE-050208-700]	G-alpha	12	11	15	0	1	1	0.0642758	0.0567073	0.086141	0	0.00470055	0.00551883
ENSDARG00000077352	23.4684	22.6937	9.0989	0.761135	0	3.27174	3.84606	0.00406983	0.15888	b4galnt1b	6	39222598	39252851	+	3685	protein_coding	beta-1,4-N-acetyl-galactosaminyl transferase 1b [Source:ZFIN;Acc:ZDB-GENE-100728-3]	Glycos_transf_2	22	22	8	1	0	3	0.132645	0.127664	0.0517142	0.00425107	0	0.0186367
ENSDARG00000007344	991.008	1329.64	820.039	1652.42	1643.84	1395.94	-0.579082	0.00408104	0.159063	tcap	3	21240594	21242460	-	1190	protein_coding	titin-cap (telethonin) [Source:ZFIN;Acc:ZDB-GENE-070501-5]	-	929	1289	721	2171	1765	1280	17.345	23.1628	14.4326	28.5791	28.9191	24.6234
ENSDARG00000040764	1622.52	1759.79	1477.43	1006.98	1356.05	1129.84	0.476987	0.00409507	0.159354	id1	11	18704191	18705303	-	1006	protein_coding	inhibitor of DNA binding 1 [Source:ZFIN;Acc:ZDB-GENE-990415-96]	HLH	1521	1706	1299	1323	1456	1036	33.592	36.2632	30.7587	20.6014	28.2196	23.5748
ENSDARG00000038587	1501.98	941.788	1487.67	1797.04	2441.08	1821.27	-0.624302	0.00410884	0.159635	CU929150.1	2	45159855	45162467	+	2613	protein_coding	-	-	1408	913	1308	2361	2621	1670	11.972	7.47165	11.9241	14.1544	19.5576	14.6306
ENSDARG00000019360	5011.58	6701.86	4416.38	6882.95	9737.33	7168.38	-0.560459	0.00413684	0.160467	sec23b	6	6779114	6796687	+	4357	protein_coding	Sec23 homolog B, COPII coat complex component [Source:ZFIN;Acc:ZDB-GENE-030131-5479]	-	4698	6497	3883	9043	10455	6573	23.9569	31.8867	21.2294	32.5132	46.7868	34.5352
ENSDARG00000097523	45.8701	73.2387	20.4725	115.693	131.321	123.236	-1.40374	0.00415528	0.160796	si:ch73-364h19.1	3	60146309	60175470	-	3579	protein_coding	si:ch73-364h19.1 [Source:ZFIN;Acc:ZDB-GENE-031010-45]	-	43	71	18	152	141	113	0.266939	0.424211	0.119803	0.665299	0.768147	0.722774
ENSDARG00000102291	13938.1	13688.4	13472.1	17745.1	15402.8	18791.8	-0.337717	0.00415852	0.160796	eef1da	2	50999477	51032888	+	5750	protein_coding	eukaryotic translation elongation factor 1 delta a (guanine nucleotide exchange protein) [Source:ZFIN;Acc:ZDB-GENE-040426-2740]	-	13066	13270	11845	23314	16538	17231	50.487	49.3501	49.071	63.5162	56.0793	68.6007
ENSDARG00000068262	206.949	242.41	194.489	141.571	123.87	98.1522	0.820983	0.00418758	0.161409	vamp5	5	28297250	28307470	+	1976	protein_coding	vesicle-associated membrane protein 5 [Source:ZFIN;Acc:ZDB-GENE-030131-4209]	-	194	235	171	186	133	90	2.18132	2.54311	2.06142	1.47456	1.31236	1.04266
ENSDARG00000059826	1384.64	1742.26	2429.41	825.832	984.443	1495.19	0.750023	0.00418853	0.161409	crtac1a	1	54934522	54947592	-	2178	protein_coding	cartilage acidic protein 1a [Source:ZFIN;Acc:ZDB-GENE-030131-9704]	-	1298	1689	2136	1085	1057	1371	13.241	16.5828	23.3615	7.80382	9.46246	14.41
ENSDARG00000079886	560.042	444.59	582.33	863.889	688.272	764.497	-0.546739	0.00419424	0.161409	otulinb	2	31942390	31952001	+	1938	protein_coding	OTU deubiquitinase with linear linkage specificity b [Source:ZFIN;Acc:ZDB-GENE-070912-627]	-	525	431	512	1135	739	701	6.01881	4.75563	6.29323	9.17439	7.43494	8.28038
ENSDARG00000013705	1189.42	1231.65	1351.19	993.282	907.141	958.62	0.399506	0.00421543	0.161803	ccm2	20	18774129	18794789	-	2395	protein_coding	cerebral cavernous malformation 2 [Source:ZFIN;Acc:ZDB-GENE-040712-6]	-	1115	1194	1188	1305	974	879	10.3437	10.6607	11.8159	8.53572	7.9294	8.40174
ENSDARG00000104290	368.028	338.342	284.341	502.349	600.725	430.779	-0.630789	0.00422619	0.161803	ripk2	2	7557912	7587660	+	1598	protein_coding	receptor-interacting serine-threonine kinase 2 [Source:ZFIN;Acc:ZDB-GENE-030902-3]	Pkinase	345	328	250	660	645	395	4.79675	4.38917	3.72667	6.46997	7.86991	5.65856
ENSDARG00000063435	731.788	670.496	509.539	769.508	1271.3	995.7	-0.666689	0.00422796	0.161803	trpm4b.2	12	4487561	4532066	-	3990	protein_coding	transient receptor potential cation channel, subfamily M, member 4b, transient receptor potential cation channel, subfamily M, member 4b, tandem duplicate 2 [Source:ZFIN;Acc:ZDB-GENE-061214-2]	Ion_trans	686	650	448	1011	1365	913	3.81994	3.48358	2.67462	3.9693	6.67032	5.23822
ENSDARG00000078600	1143.55	989.239	802.978	1370.04	1295.52	1490.82	-0.501082	0.00423105	0.161803	ldlrad3	25	37325054	37331513	-	1860	protein_coding	low density lipoprotein receptor class A domain containing 3 [Source:ZFIN;Acc:ZDB-GENE-030131-1533]	Ldl_recept_a	1072	959	706	1800	1391	1367	12.8052	11.0253	9.04168	15.1598	14.5815	16.8245
ENSDARG00000109567	51.2039	24.7568	76.2033	60.8908	245.878	169.04	-1.6453	0.0042441	0.161875	ft2	19	5640504	5641825	+	1322	protein_coding	alpha(1,3)fucosyltransferase gene 2 [Source:ZFIN;Acc:ZDB-GENE-990715-18]	-	48	24	67	80	264	155	0.806705	0.388208	1.20726	0.947968	3.89367	2.68402
ENSDARG00000100366	717.921	610.667	627.824	363.062	537.392	350.076	0.645583	0.00424985	0.161875	si:dkey-102m7.3	14	14836468	14838541	+	1738	protein_coding	si:dkey-102m7.3 [Source:ZFIN;Acc:ZDB-GENE-091204-389]	-	673	592	552	477	577	321	8.6034	7.28378	7.56566	4.29936	6.47311	4.22806
ENSDARG00000061829	288.022	172.266	141.033	353.928	393.032	348.986	-0.865442	0.00425806	0.161875	si:dkey-110c1.7	22	20195280	20241232	+	5563	protein_coding	si:dkey-110c1.7 [Source:ZFIN;Acc:ZDB-GENE-050208-748]	C2	270	167	124	465	422	320	1.07835	0.641937	0.53097	1.30942	1.47908	1.31682
ENSDARG00000007465	9.60072	20.6306	45.4945	817.459	18.6271	208.301	-3.78698	0.00426078	0.161875	tdrd1	12	30344076	30359540	-	6183	protein_coding	tudor domain containing 1 [Source:ZFIN;Acc:ZDB-GENE-070803-1]	zf-MYND	9	20	40	1074	20	191	0.0323406	0.0691697	0.154105	2.72107	0.0630693	0.707164
ENSDARG00000071389	359.494	88.7117	83.0275	592.924	363.229	450.41	-1.40476	0.00426615	0.161875	si:dkey-78l4.6	22	19453822	19455139	+	844	protein_coding	si:dkey-78l4.6 [Source:ZFIN;Acc:ZDB-GENE-060503-83]	Trypsin	337	86	73	779	390	413	8.87141	2.17892	2.06033	14.4587	9.00968	11.2019
ENSDARG00000104825	112.008	45.3874	77.3407	23.5952	11.1763	35.9891	1.73567	0.00431776	0.163578	trim35-7	3	5420406	5433392	-	1584	protein_coding	tripartite motif containing 35-7 [Source:ZFIN;Acc:ZDB-GENE-050522-333]	zf-B_box	105	44	68	31	12	33	1.47278	0.593994	1.02261	0.306579	0.147711	0.476919
ENSDARG00000027813	2372.45	2539.63	2466.94	2017.01	1946.53	1922.69	0.325895	0.00433183	0.163856	nus1	20	42221158	42241456	-	4126	protein_coding	NUS1 dehydrodolichyl diphosphate synthase subunit [Source:ZFIN;Acc:ZDB-GENE-040718-48]	Prenyltransf	2224	2462	2169	2650	2090	1763	11.976	12.7598	12.5224	10.0612	9.87652	9.78158
ENSDARG00000101595	993.141	708.662	979.269	587.596	590.48	658.71	0.545897	0.0043614	0.164661	tgm1l2	23	40185381	40194732	-	7446	protein_coding	transglutaminase 1 like 2 [Source:ZFIN;Acc:ZDB-GENE-110408-37]	Transglut_core	931	687	861	772	634	604	2.778	1.97296	2.75447	1.62416	1.66017	1.85695
ENSDARG00000098955	1463.58	1390.5	1503.59	1717.88	2085.31	1913.97	-0.391506	0.00436664	0.164661	ssh2b	21	40417116	40475727	+	4066	protein_coding	slingshot protein phosphatase 2b [Source:ZFIN;Acc:ZDB-GENE-081205-4]	DSPc	1372	1348	1322	2257	2239	1755	7.49707	7.08937	7.745	8.6956	10.7368	9.88088
ENSDARG00000004094	5691.1	5456.8	5750.51	7845.78	7383.79	6361.35	-0.353762	0.00437515	0.164692	acsbg2	8	20140321	20192151	+	4717	protein_coding	acyl-CoA synthetase bubblegum family member 2 [Source:ZFIN;Acc:ZDB-GENE-030131-7099]	AMP-binding	5335	5290	5056	10308	7928	5833	25.1289	23.9814	25.5328	34.2329	32.7706	28.3082
ENSDARG00000028507	6410.08	7019.57	6767.31	7391.38	11609.4	9298.29	-0.486526	0.00438352	0.164692	itgb4	8	13106760	13159587	+	9247	protein_coding	integrin, beta 4 [Source:ZFIN;Acc:ZDB-GENE-030131-7209]	fn3	6009	6805	5950	9711	12465	8526	14.438	15.7366	15.3276	16.4512	26.2832	21.1072
ENSDARG00000058753	14.9345	4.12613	9.0989	66.9799	36.3229	26.1739	-2.20742	0.00438773	0.164692	si:ch73-213k20.5	22	6952107	6960943	-	3255	protein_coding	si:ch73-213k20.5 [Source:ZFIN;Acc:ZDB-GENE-120727-11]	I-set	14	4	8	88	39	24	0.0955613	0.0262781	0.0585459	0.423513	0.233615	0.16879
ENSDARG00000058548	1381.44	1271.88	1365.97	1602.19	1808.69	1803.82	-0.375302	0.00440518	0.165093	bves	16	7662609	7681144	+	3049	protein_coding	blood vessel epicardial substance [Source:ZFIN;Acc:ZDB-GENE-040624-11]	-	1295	1233	1201	2105	1942	1654	9.43664	8.6475	9.38303	10.8151	12.4188	12.4184
ENSDARG00000058381	83.2063	168.14	197.901	167.45	448.914	435.142	-1.22597	0.00441742	0.165297	zgc:171775	23	10146542	10165033	+	4005	protein_coding	zgc:171775 [Source:ZFIN;Acc:ZDB-GENE-030131-4309]	Pkinase	78	163	174	220	482	399	0.43271	0.870302	1.03491	0.860509	2.34656	2.28064
ENSDARG00000041295	291.222	497.198	404.901	221.49	213.281	270.464	0.760308	0.00444029	0.165898	lim2.5	16	50166421	50181206	-	1253	protein_coding	lens intrinsic membrane protein 2.5 [Source:ZFIN;Acc:ZDB-GENE-050320-94]	-	273	482	356	291	229	248	4.84079	8.22585	6.76794	3.63812	3.56346	4.53092
ENSDARG00000040200	270.954	202.18	211.549	409.491	365.092	318.449	-0.67614	0.00445904	0.166344	BX465228.1	3	1880882	1888204	-	730	processed_transcript	-	-	254	196	186	538	392	292	7.73065	5.7414	6.06942	11.545	10.4701	9.15685
ENSDARG00000096826	7.46723	11.3468	23.8846	0	0.931356	1.09058	4.4852	0.0044872	0.166978	BX323575.1	18	40364630	40397078	-	291	antisense	-	-	7	11	21	0	1	1	0.534454	0.808322	1.71903	0	0.067003	0.0786671
ENSDARG00000022424	1176.62	1338.93	1074.81	1581.64	1835.7	1488.64	-0.450305	0.00448977	0.166978	slc26a5	4	14932537	14954327	-	3803	protein_coding	solute carrier family 26 (anion exchanger), member 5 [Source:ZFIN;Acc:ZDB-GENE-030131-1566]	Sulfate_transp	1103	1298	945	2078	1971	1365	6.44398	7.29849	5.9192	8.55962	10.1053	8.2166
ENSDARG00000058700	214.416	210.432	201.313	130.915	130.39	79.6124	0.872787	0.00453136	0.168268	si:dkey-73p2.2	3	4911207	4911989	-	711	protein_coding	si:dkey-73p2.2 [Source:ZFIN;Acc:ZDB-GENE-131119-50]	-	201	204	177	172	140	73	6.28104	6.13544	5.93009	3.78961	3.83924	2.35039
ENSDARG00000105585	0	0	0	22.8341	1.86271	9.81522	-5.8626	0.00454948	0.168684	si:dkey-33c9.8	7	20467549	20471363	+	480	protein_coding	si:dkey-33c9.8 [Source:ZFIN;Acc:ZDB-GENE-160728-142]	-	0	0	0	30	2	9	0	0	0	0.979073	0.0812411	0.429227
ENSDARG00000029230	5453.21	4278.79	3797.65	6645.47	6146.95	5747.36	-0.454546	0.00456738	0.169065	pnp4b	16	36807924	36834633	-	1654	protein_coding	purine nucleoside phosphorylase 4b [Source:ZFIN;Acc:ZDB-GENE-040426-1887]	-	5112	4148	3339	8731	6600	5270	68.6689	53.6276	48.0882	82.692	77.8028	72.9392
ENSDARG00000018146	186.681	773.649	253.632	1694.29	1070.13	1563.89	-1.83387	0.00457365	0.169065	gpx1a	11	36048579	36156971	-	1416	protein_coding	glutathione peroxidase 1a [Source:ZFIN;Acc:ZDB-GENE-030410-1]	GSHPx	175	750	223	2226	1149	1434	2.74587	11.3262	3.75145	24.6262	15.8214	23.1831
ENSDARG00000095150	13.8677	26.8198	14.7857	3.04454	0	0	4.07343	0.00459443	0.169576	si:dkey-114c15.5	5	23176493	23179335	-	1392	protein_coding	si:dkey-114c15.5 [Source:ZFIN;Acc:ZDB-GENE-060531-72]	-	13	26	13	4	0	0	0.207496	0.39941	0.222465	0.0450149	0	0
ENSDARG00000100635	65238	69491.2	74724.7	55605.5	59406.5	54423.2	0.305891	0.00462828	0.170545	chia.1	11	23993298	24000171	+	2810	protein_coding	chitinase, acidic.1 [Source:ZFIN;Acc:ZDB-GENE-040426-1994]	CBM_14	61156	67367	65700	73056	63785	49903	483.546	512.656	556.95	407.272	442.588	406.543
ENSDARG00000098063	196.281	515.766	409.451	231.385	165.781	146.138	1.04359	0.00463468	0.170545	alp3	15	44618623	44637492	-	1605	protein_coding	alkaline phosphatase 3 [Source:ZFIN;Acc:ZDB-GENE-120919-1]	-	184	500	360	304	178	134	2.54711	6.66162	5.343	2.96711	2.16238	1.91124
ENSDARG00000099276	2556.99	2936.77	2443.06	1968.3	2092.76	2084.1	0.36943	0.00465729	0.171119	ugt5b3	1	9635978	9652725	-	2105	protein_coding	UDP glucuronosyltransferase 5 family, polypeptide B3 [Source:ZFIN;Acc:ZDB-GENE-100406-5]	UDPGT	2397	2847	2148	2586	2247	1911	25.3	28.9215	24.3075	19.2447	20.8132	20.7823
ENSDARG00000068232	160.012	256.851	155.819	102.753	62.4009	111.239	1.0523	0.00466434	0.171119	cbln12	2	38121415	38125657	-	1107	protein_coding	cerebellin 12 [Source:ZFIN;Acc:ZDB-GENE-070912-11]	-	150	249	137	135	67	102	3.01057	4.80991	2.94802	1.91039	1.18009	2.1093
ENSDARG00000094215	1.06675	6.18919	3.41209	22.0729	24.2153	26.1739	-2.75809	0.00470631	0.1724	BX005417.1	4	76988215	77004811	-	1827	antisense	-	-	1	6	3	29	26	24	0.0121609	0.0702259	0.0391147	0.248654	0.277474	0.300717
ENSDARG00000102415	2777.81	3455.63	5866.52	2067.24	2920.73	2355.65	0.720428	0.00472481	0.172817	scinla	6	24090950	24103666	-	2837	protein_coding	scinderin like a [Source:ZFIN;Acc:ZDB-GENE-030131-2005]	-	2604	3350	5158	2716	3136	2160	20.3933	25.2505	43.3091	14.997	21.5528	17.4293
ENSDARG00000102460	0	0	3.41209	6.08908	42.8424	16.3587	-4.29255	0.00473701	0.172832	si:ch73-170d6.4	4	73155796	73162005	-	1083	protein_coding	si:ch73-170d6.4 [Source:ZFIN;Acc:ZDB-GENE-161017-92]	Scramblase	0	0	3	8	46	15	0	0	0.0659857	0.115717	0.828164	0.317065
ENSDARG00000116119	211.216	278.514	269.555	871.5	184.408	740.504	-1.24265	0.0047394	0.172832	CABZ01097761.1	12	49114483	49118403	+	2502	protein_coding	-	-	198	270	237	1145	198	679	1.75826	2.3076	2.25641	7.16892	1.543	6.21253
ENSDARG00000019808	3854.16	4293.23	2954.87	4359.02	8411.08	5028.67	-0.680822	0.00475099	0.172996	evpla	6	23057311	23082678	+	8722	protein_coding	envoplakin a [Source:ZFIN;Acc:ZDB-GENE-030829-19]	-	3613	4162	2598	5727	9031	4611	9.20358	10.204	7.09546	10.286	20.1886	12.1022
ENSDARG00000103634	1251.29	1782.49	1344.36	2021.58	2513.73	1833.27	-0.540601	0.00476051	0.173084	CU914622.2	12	43701777	43711918	-	5779	protein_coding	-	-	1173	1728	1182	2656	2699	1681	4.50973	6.39405	4.87217	7.19964	9.1062	6.65888
ENSDARG00000011400	544.041	451.811	317.324	707.856	652.881	692.518	-0.644338	0.00477601	0.173388	tnnc1a	23	4890693	4895876	+	1089	protein_coding	troponin C type 1a (slow) [Source:ZFIN;Acc:ZDB-GENE-030523-1]	-	510	438	279	930	701	635	10.4051	8.60065	6.10286	13.378	12.551	13.3485
ENSDARG00000055078	646.449	708.662	702.89	943.808	1009.59	841.928	-0.44231	0.00479788	0.173684	chac2	12	24056000	24060358	-	1962	protein_coding	ChaC, cation transport regulator homolog 2 (E. coli) [Source:ZFIN;Acc:ZDB-GENE-050706-146]	ChaC	606	687	618	1240	1084	772	6.86244	7.4876	7.50321	9.90052	10.7725	9.0075
ENSDARG00000002968	9298.83	9249.74	10402.3	6093.65	8262.06	7444.3	0.409393	0.00479842	0.173684	a1cf	12	6160446	6177894	-	2584	protein_coding	apobec1 complementation factor [Source:ZFIN;Acc:ZDB-GENE-060824-3]	RRM_1	8717	8967	9146	8006	8871	6826	74.9514	74.2061	84.3133	48.5354	66.9371	60.4727
ENSDARG00000099347	0	3.09459	0	10.6559	30.7347	15.2681	-4.16246	0.00486178	0.175716	si:dkey-220o21.4	4	64295728	64296882	+	574	protein_coding	si:dkey-220o21.4 [Source:ZFIN;Acc:ZDB-GENE-110914-128]	-	0	3	0	14	33	14	0	0.111762	0	0.382077	1.12096	0.558344
ENSDARG00000056150	160.012	292.955	311.637	117.215	154.605	127.598	0.937193	0.00488197	0.176185	rbms2b	23	25708787	25768765	+	2308	protein_coding	RNA binding motif, single stranded interacting protein 2b [Source:ZFIN;Acc:ZDB-GENE-040801-51]	RRM_1	150	284	274	154	166	117	1.44398	2.63128	2.82795	1.04525	1.40236	1.16048
ENSDARG00000091560	1040.08	1285.29	2322.49	1005.46	977.924	546.381	0.876662	0.00494759	0.178289	slc6a19a.2	19	684502	704000	-	2404	protein_coding	solute carrier family 6 (neutral amino acid transporter), member 19a, tandem duplicate 2 [Source:ZFIN;Acc:ZDB-GENE-141210-16]	SNF	975	1246	2042	1321	1050	501	9.01104	11.0833	20.2339	8.60803	8.51612	4.77078
ENSDARG00000098174	555.775	443.559	370.78	1111.26	383.719	1327.24	-1.04222	0.00497623	0.178617	CABZ01088274.1	KN150631.1	20777	25082	+	3018	protein_coding	-	-	521	430	326	1460	412	1217	3.83551	3.04673	2.57309	7.57825	2.66174	9.23118
ENSDARG00000040298	14144	12703.3	14950.6	16267	20983.5	17497.3	-0.389364	0.00497653	0.178617	apoa4b.1	16	23913943	23916263	+	1796	protein_coding	apolipoprotein A-IV b, tandem duplicate 1 [Source:ZFIN;Acc:ZDB-GENE-030131-1263]	-	13259	12315	13145	21372	22530	16044	164.025	146.627	174.346	186.412	244.592	204.499
ENSDARG00000079544	174.947	1281.16	210.412	61.652	109.9	105.786	2.58792	0.00498394	0.178617	si:ch1073-464p5.5	3	1015867	1029876	+	5566	protein_coding	si:ch1073-464p5.5 [Source:ZFIN;Acc:ZDB-GENE-091116-35]	-	164	1242	185	81	118	97	0.654645	4.77159	0.791746	0.22797	0.413358	0.398946
ENSDARG00000015310	328.558	398.171	470.868	283.142	126.664	229.022	0.9051	0.00498602	0.178617	pitpnbl	3	15332268	15352438	-	1831	protein_coding	phosphatidylinositol transfer protein, beta, like [Source:ZFIN;Acc:ZDB-GENE-040426-2791]	IP_trans	308	386	414	372	136	210	3.73738	4.508	5.38604	3.18266	1.44823	2.62553
ENSDARG00000102729	1.06675	11.3468	2.27473	10.6559	176.026	2.18116	-3.67853	0.00499736	0.17876	SAMD9	2	45332137	45336975	-	4839	protein_coding	sterile alpha motif domain containing 9 [Source:HGNC Symbol;Acc:HGNC:1348]	-	1	11	2	14	189	2	0.00459144	0.0486096	0.00984536	0.0453219	0.761541	0.00946151
ENSDARG00000008026	49.0704	35.0721	1.13736	2.28341	3.72542	1.09058	3.5765	0.00501775	0.179226	fam129bb	5	28915389	28970059	-	5542	protein_coding	family with sequence similarity 129, member Bb [Source:ZFIN;Acc:ZDB-GENE-030131-6218]	PH	46	34	1	3	4	1	0.184415	0.131189	0.00429824	0.00847989	0.0140728	0.00413066
ENSDARG00000022303	3027.43	2723.24	2803.6	3842.21	3607.14	3366.62	-0.33873	0.00504677	0.179804	higd1a	2	2168547	2175629	+	3739	protein_coding	HIG1 hypoxia inducible domain family, member 1A [Source:ZFIN;Acc:ZDB-GENE-030826-15]	-	2838	2640	2465	5048	3873	3087	16.8641	15.0985	15.7043	21.1495	20.1966	18.9002
ENSDARG00000041802	87.4733	96.964	113.736	39.579	45.6364	54.529	1.09761	0.00504868	0.179804	rnf141	18	16749091	16756144	+	925	protein_coding	ring finger protein 141 [Source:ZFIN;Acc:ZDB-GENE-040625-71]	-	82	94	100	52	49	50	1.9696	2.17306	2.57523	0.880637	1.03286	1.23741
ENSDARG00000075173	826.729	836.572	882.594	682.738	569.058	619.45	0.443328	0.00506173	0.180005	si:ch1073-322p19.1	3	1096831	1106313	+	2079	protein_coding	si:ch1073-322p19.1 [Source:ZFIN;Acc:ZDB-GENE-091204-224]	-	775	811	776	897	611	568	8.28232	8.34164	8.89129	6.75886	5.73025	6.25431
ENSDARG00000004060	12315.6	11956.5	14967.7	10721.4	9970.17	9791.23	0.364225	0.00510691	0.181347	bhlhe40	11	35759652	35763323	-	2804	protein_coding	basic helix-loop-helix family, member e40 [Source:ZFIN;Acc:ZDB-GENE-030131-3133]	HLH	11545	11591	13160	14086	10705	8978	91.4789	88.395	111.798	78.6946	74.4382	73.2972
ENSDARG00000097573	6.40048	17.536	15.9231	21.3118	68.9203	75.25	-2.04989	0.0051955	0.184225	si:ch211-107e6.5	25	10568514	10571078	-	628	protein_coding	si:ch211-107e6.5 [Source:ZFIN;Acc:ZDB-GENE-131121-206]	-	6	17	14	28	74	69	0.212274	0.578861	0.531038	0.698447	2.29752	2.51522
ENSDARG00000054645	1469.98	964.482	1317.07	1539.78	2540.74	1764.56	-0.639727	0.00523485	0.185329	si:ch211-51c14.1	3	30665195	30685401	-	2429	protein_coding	si:ch211-51c14.1 [Source:ZFIN;Acc:ZDB-GENE-120215-48]	SH3_1	1378	935	1158	2023	2728	1618	12.6045	8.23131	11.3563	13.0468	21.898	15.2488
ENSDARG00000057121	245.352	54.6712	172.879	423.191	435.875	273.736	-1.26146	0.00524187	0.185329	c7b	21	20901505	20915291	+	2612	protein_coding	complement component 7b [Source:ZFIN;Acc:ZDB-GENE-021120-1]	Sushi	230	53	152	556	468	251	1.95641	0.433898	1.38621	3.33455	3.49349	2.19982
ENSDARG00000075664	561.109	382.698	672.181	398.074	219.8	293.366	0.824656	0.00526907	0.186021	si:ch1073-429i10.1	15	47867133	47874950	-	1832	protein_coding	si:ch1073-429i10.1 [Source:ZFIN;Acc:ZDB-GENE-120215-259]	-	526	371	591	523	236	269	6.37919	4.33045	7.68457	4.4721	2.51173	3.36134
ENSDARG00000091006	4342.73	3614.49	4748.49	5090.47	6189.79	5651.39	-0.414253	0.00528982	0.186483	cobl	16	8529772	8663552	-	7274	protein_coding	cordon-bleu WH2 repeat protein [Source:ZFIN;Acc:ZDB-GENE-091020-11]	-	4071	3504	4175	6688	6646	5182	12.4346	10.3009	13.6723	14.4032	17.8145	16.3083
ENSDARG00000001354	449.1	604.478	623.275	316.632	342.739	427.507	0.627247	0.00531915	0.187247	slc6a22.2	6	41144155	41161017	+	2408	protein_coding	solute carrier family 6 member 22, tandem duplicate 2 [Source:ZFIN;Acc:ZDB-GENE-030616-628]	SNF	421	586	548	416	368	392	3.88446	5.20387	5.42103	2.70628	2.97974	3.72662
ENSDARG00000019253	4185.92	4129.22	5770.98	5853.13	7687.41	6262.11	-0.491477	0.00533071	0.187277	rhag	20	14014813	14054083	-	3699	protein_coding	Rh associated glycoprotein [Source:ZFIN;Acc:ZDB-GENE-030131-8229]	Ammonium_transp	3924	4003	5074	7690	8254	5742	23.5695	23.1412	32.6756	32.567	43.5078	35.5357
ENSDARG00000087180	462.968	470.378	406.039	282.381	230.045	347.895	0.640433	0.0053354	0.187277	ubxn2a	20	44566939	44576949	-	915	protein_coding	UBX domain protein 2A [Source:ZFIN;Acc:ZDB-GENE-110411-202]	UBX	434	456	357	371	247	319	10.5384	10.6568	9.29404	6.35167	5.26336	7.98097
ENSDARG00000111240	371.228	511.64	243.396	703.289	556.951	661.982	-0.770528	0.00534951	0.187502	dhrs13a.2	10	36784756	36793412	-	1022	protein_coding	dehydrogenase/reductase (SDR family) member 13a, tandem duplicate 2 [Source:ZFIN;Acc:ZDB-GENE-040912-69]	adh_short	348	496	214	924	598	607	7.56542	10.378	4.98793	14.163	11.4087	13.5964
ENSDARG00000069920	951.538	891.243	1377.35	573.896	530.873	876.827	0.701379	0.00537225	0.188029	cox17	9	21235476	21238616	-	1697	protein_coding	COX17 cytochrome c oxidase copper chaperone [Source:ZFIN;Acc:ZDB-GENE-040912-91]	-	892	864	1211	754	570	804	11.6785	10.8872	16.9989	6.96025	6.54908	10.8458
ENSDARG00000108760	30.9357	10.3153	5.68681	1.52227	0.931356	0	4.1812	0.00541994	0.189001	RF00001	11	23397270	23397385	+	116	rRNA	-	-	29	10	5	2	1	0	5.5545	1.84343	1.02676	0.270089	0.168085	0
ENSDARG00000035719	195.215	322.869	230.885	469.62	440.531	342.442	-0.742505	0.00542228	0.189001	arl5c	3	16134376	16142057	-	1572	protein_coding	ADP-ribosylation factor-like 5C [Source:ZFIN;Acc:ZDB-GENE-040426-1866]	Arf	183	313	203	617	473	314	2.58645	4.25772	3.0761	6.14848	5.86672	4.5726
ENSDARG00000020595	893.934	703.505	768.857	388.94	614.695	544.2	0.613689	0.005425	0.189001	gnl3l	11	25485774	25502491	+	1932	protein_coding	guanine nucleotide binding protein-like 3 (nucleolar)-like [Source:ZFIN;Acc:ZDB-GENE-040723-1]	-	838	682	676	511	660	499	9.637	7.54853	8.33483	4.14333	6.66076	5.91261
ENSDARG00000058537	60.8046	91.8063	54.5934	152.988	141.566	123.236	-1.01122	0.00543149	0.189001	si:dkey-102c8.2	22	10085572	10086446	-	641	protein_coding	si:dkey-102c8.2 [Source:ZFIN;Acc:ZDB-GENE-050208-329]	I-set	57	89	48	201	152	113	1.9757	2.96905	1.78378	4.91217	4.62352	4.03558
ENSDARG00000014165	756.324	707.631	668.769	729.929	1515.32	1233.45	-0.705128	0.00544195	0.189001	ssr3	18	34542525	34549758	-	940	protein_coding	signal sequence receptor, gamma [Source:ZFIN;Acc:ZDB-GENE-030131-9134]	-	709	686	588	959	1627	1131	16.758	15.6056	14.9007	15.9818	33.7479	27.5436
ENSDARG00000100771	22.4017	7.22072	9.0989	36.5345	54.0186	54.529	-1.90315	0.00544658	0.189001	si:ch211-160d14.15	1	8593560	8597015	+	2526	protein_coding	si:ch211-160d14.15 [Source:ZFIN;Acc:ZDB-GENE-141216-220]	-	21	7	8	48	58	50	0.18471	0.0592584	0.0754421	0.297676	0.447694	0.45313
ENSDARG00000036818	372.295	74.2703	325.286	127.871	82.8907	70.8877	1.45143	0.00553034	0.191634	hyal3	8	26373149	26381305	+	1604	protein_coding	hyaluronoglucosaminidase 3 [Source:ZFIN;Acc:ZDB-GENE-081104-366]	-	349	72	286	168	89	65	4.83422	0.959871	4.24736	1.64074	1.08186	0.927673
ENSDARG00000076563	2080.16	2447.82	2101.85	1803.13	1696	1611.88	0.375088	0.00555484	0.19221	zgc:92249	14	45565891	45573222	+	3115	protein_coding	zgc:92249 [Source:ZFIN;Acc:ZDB-GENE-040718-368]	-	1950	2373	1848	2369	1821	1478	13.9085	16.2901	14.1319	11.9136	11.3983	10.8618
ENSDARG00000038283	42.6699	26.8198	22.7473	86.0083	76.3712	68.7066	-1.32531	0.00558113	0.192846	wnt6a	6	13726844	13734490	+	1346	protein_coding	wingless-type MMTV integration site family, member 6a [Source:ZFIN;Acc:ZDB-GENE-111114-1]	wnt	40	26	20	113	82	63	0.660267	0.41306	0.35395	1.31513	1.18783	1.07147
ENSDARG00000095200	27.7354	63.955	90.989	136.243	240.29	105.786	-1.40251	0.00559391	0.192895	si:ch211-197e7.1	4	49765093	49808690	-	4453	protein_coding	si:ch211-197e7.1 [Source:ZFIN;Acc:ZDB-GENE-081103-26]	NACHT	26	62	80	179	258	97	0.129726	0.297731	0.427952	0.629703	1.12968	0.49866
ENSDARG00000031731	44.8034	25.7883	36.3956	92.8585	93.1356	68.7066	-1.25422	0.00559838	0.192895	si:ch73-27e22.6	22	8596974	8601775	+	815	protein_coding	si:ch73-27e22.6 [Source:ZFIN;Acc:ZDB-GENE-070705-234]	-	42	25	32	122	100	63	1.14498	0.655945	0.935297	2.34497	2.39238	1.76957
ENSDARG00000053462	512.039	267.167	369.643	917.168	910.866	392.609	-0.951798	0.00561483	0.193188	c3a.5	1	56107522	56122485	-	2443	protein_coding	complement component c3a, duplicate 5 [Source:ZFIN;Acc:ZDB-GENE-090311-30]	A2M_N_2	480	259	325	1205	978	360	4.36539	2.26705	3.16896	7.72679	7.80553	3.37338
ENSDARG00000103197	12.801	12.3784	28.4341	101.231	20.4898	92.6993	-2.00376	0.00563317	0.193546	si:ch211-227e10.1	4	75537772	75596007	+	4000	protein_coding	si:ch211-227e10.1 [Source:ZFIN;Acc:ZDB-GENE-050420-221]	NACHT	12	12	25	133	22	85	0.066654	0.0641514	0.14888	0.520867	0.107238	0.486457
ENSDARG00000010472	216.55	209.401	651.709	108.081	215.143	117.783	1.28869	0.00565935	0.194172	atp1a2a	2	44203075	44255537	-	3907	protein_coding	ATPase Na+/K+ transporting subunit alpha 2 [Source:ZFIN;Acc:ZDB-GENE-001212-6]	Cation_ATPase_C	203	203	573	142	231	108	1.1544	1.11106	3.49356	0.569351	1.1528	0.6328
ENSDARG00000039392	26.6687	22.6937	151.269	157.555	233.77	278.098	-1.74046	0.00567841	0.194509	wnk1b	4	8045564	8155571	-	11790	protein_coding	WNK lysine deficient protein kinase 1b [Source:ZFIN;Acc:ZDB-GENE-030131-2656]	Pkinase	25	22	133	207	251	255	0.047112	0.0399019	0.268717	0.275037	0.415095	0.495122
ENSDARG00000039142	8039.01	8509.1	9508.35	6760.4	7098.8	7035.33	0.318521	0.00568516	0.194509	arpc5a	2	20967673	20975677	+	3433	protein_coding	actin related protein 2/3 complex, subunit 5A [Source:ZFIN;Acc:ZDB-GENE-030131-8448]	-	7536	8249	8360	8882	7622	6451	48.7722	51.3822	58.0083	40.5296	43.2895	43.0169
ENSDARG00000094297	24.5352	38.1667	46.6319	0	0	9.81522	3.53463	0.0057585	0.196742	CR769768.1	1	58303892	58309518	+	3112	protein_coding	-	NACHT	23	37	41	0	0	9	0.164208	0.254242	0.313835	0	0	0.0662047
ENSDARG00000117096	49.0704	49.5135	39.8077	16.745	13.039	16.3587	1.58443	0.00576897	0.196824	znf1138	4	45274792	45281072	+	1414	protein_coding	zinc finger protein 1138 [Source:ZFIN;Acc:ZDB-GENE-110914-11]	zf-C2H2	46	48	35	22	14	15	0.722792	0.7259	0.589625	0.24373	0.193048	0.242844
ENSDARG00000025718	391.496	343.5	431.061	255.741	268.231	138.504	0.81251	0.00577866	0.196879	cxxc1b	11	25539698	25550845	+	2149	protein_coding	CXXC finger protein 1b [Source:ZFIN;Acc:ZDB-GENE-030728-4]	zf-CXXC	367	333	379	336	288	127	3.79433	3.31354	4.20107	2.44928	2.61302	1.35286
ENSDARG00000101389	103.474	114.5	178.566	226.818	452.639	177.765	-1.11346	0.00579789	0.197258	zgc:174180	4	68614373	68635195	+	3780	protein_coding	zgc:174180 [Source:ZFIN;Acc:ZDB-GENE-080206-1]	NACHT	97	111	157	298	486	163	0.570144	0.627937	0.989385	1.23498	2.50687	0.987147
ENSDARG00000086296	21.3349	36.1036	10.2363	4.56681	2.79407	2.18116	2.80683	0.00580813	0.197331	BX649307.1	4	44852270	44872722	-	2197	protein_coding	-	zf-C2H2	20	35	9	6	3	2	0.202258	0.340661	0.097582	0.0427815	0.0266243	0.0208394
ENSDARG00000095318	13.8677	7.22072	5.68681	0	0	0	5.72476	0.00586018	0.198629	BX004840.2	22	6170371	6176259	-	926	processed_transcript	-	-	13	7	5	0	0	0	0.311916	0.161649	0.128622	0	0	0
ENSDARG00000027984	1620.39	2204.38	2141.65	1415.71	1477.13	1499.55	0.442007	0.00587461	0.198629	GSTZ1	17	45106424	45114519	+	1574	protein_coding	zgc:163014 [Source:ZFIN;Acc:ZDB-GENE-070424-100]	GST_N	1519	2137	1883	1860	1586	1375	21.4416	29.0325	28.4972	18.5116	19.6465	19.9979
ENSDARG00000024920	1105.15	1120.24	1011.12	811.37	827.044	844.109	0.383087	0.00587722	0.198629	tmem136a	15	22435460	22444746	+	3634	protein_coding	transmembrane protein 136a [Source:ZFIN;Acc:ZDB-GENE-000607-58]	LAG1	1036	1086	889	1066	888	774	6.33403	6.39043	5.82739	4.59523	4.76448	4.87576
ENSDARG00000095921	7009.59	5158.69	5449.11	4052.28	4116.59	4853.08	0.436241	0.00587896	0.198629	LO018013.1	2	57268781	57287258	-	609	processed_transcript	-	-	6571	5001	4791	5324	4420	4450	239.728	175.6	187.399	136.948	141.512	167.274
ENSDARG00000070698	69.3386	53.6396	61.4176	172.778	93.1356	123.236	-1.08009	0.00590766	0.19907	kbtbd8	11	16574625	16588044	+	5920	protein_coding	kelch repeat and BTB (POZ) domain containing 8 [Source:ZFIN;Acc:ZDB-GENE-030114-8]	BACK	65	52	54	227	100	113	0.243948	0.187831	0.217285	0.600675	0.329356	0.436961
ENSDARG00000017780	9802.34	10925	9783.6	12483.4	13910.7	11873.1	-0.326789	0.00590836	0.19907	rorcb	2	49417900	49454451	+	9352	protein_coding	RAR-related orphan receptor C b [Source:ZFIN;Acc:ZDB-GENE-040724-215]	zf-C4	9189	10591	8602	16401	14936	10887	21.8308	24.2168	21.9105	27.4727	31.1399	26.6495
ENSDARG00000079534	45.8701	0	2.27473	0	0	0	6.571	0.00592723	0.19943	zgc:175135	11	18130300	18132066	+	1401	protein_coding	zgc:175135 [Source:ZFIN;Acc:ZDB-GENE-080214-1]	-	43	0	2	0	0	0	0.681923	0	0.0340055	0	0	0
ENSDARG00000093640	2618.86	1260.53	3047	1472.8	1492.03	1057.86	0.783496	0.00594165	0.19964	ugt5a2	25	29401246	29415369	-	2357	protein_coding	UDP glucuronosyltransferase 5 family, polypeptide A2 [Source:ZFIN;Acc:ZDB-GENE-061103-373]	UDPGT	2455	1222	2679	1935	1602	970	23.1418	11.0866	27.0751	12.8605	13.2523	9.42102
ENSDARG00000086650	53.3374	30.9459	32.9835	9.89476	10.2449	13.087	1.82542	0.00596318	0.200087	ttc41	4	9824063	9836342	-	3581	protein_coding	tetratricopeptide repeat domain 41 [Source:ZFIN;Acc:ZDB-GENE-110914-190]	NACHT	50	30	29	13	11	12	0.310221	0.179144	0.192908	0.0568688	0.0598929	0.0767119
ENSDARG00000017004	1852.94	1930	2254.25	1357.87	1460.37	1689.31	0.422076	0.00597534	0.200163	myo10	2	42605252	42705284	-	7061	protein_coding	myosin X [Source:ZFIN;Acc:ZDB-GENE-070912-277]	Myosin_head	1737	1871	1982	1784	1568	1549	5.46561	5.66621	6.68644	3.95789	4.32979	5.02194
ENSDARG00000073699	7683.78	12906.5	8657.61	6239.03	5706.42	7783.47	0.568143	0.00598188	0.200163	col9a1a	11	11274940	11301357	-	2893	protein_coding	collagen, type IX, alpha 1a [Source:ZFIN;Acc:ZDB-GENE-080721-25]	Collagen	7203	12512	7612	8197	6127	7137	55.3184	92.4833	62.6769	44.3856	41.294	56.4746
ENSDARG00000103184	164.279	300.176	489.066	517.572	923.905	511.482	-1.03491	0.00600201	0.200561	PAMR1 (1 of many)	7	49800478	49845755	+	4224	protein_coding	si:ch211-102l7.3 [Source:ZFIN;Acc:ZDB-GENE-161017-116]	Trypsin	154	291	430	680	992	469	0.810031	1.47317	2.42495	2.52186	4.57904	2.54176
ENSDARG00000055618	157549	187137	163124	100251	109905	154282	0.478629	0.00602365	0.201009	acta1b	13	24279021	24284442	+	1569	protein_coding	actin, alpha 1b, skeletal muscle [Source:ZFIN;Acc:ZDB-GENE-030131-55]	Actin	147691	181417	143423	131713	118005	141468	2091.4	2472.52	2177.48	1315.05	1466.44	2064.05
ENSDARG00000071457	35.2027	40.2297	15.9231	0	0	7.63406	3.64907	0.00603672	0.201169	crp6	24	38130604	38131381	-	678	protein_coding	C-reactive protein 6 [Source:ZFIN;Acc:ZDB-GENE-060503-881]	-	33	39	14	0	0	7	1.08141	1.23004	0.491876	0	0	0.236349
ENSDARG00000104629	1026.21	509.577	591.429	444.503	456.364	331.536	0.786637	0.00608849	0.202483	FP885542.2	12	20575640	20584439	-	3670	polymorphic_pseudogene	-	MFS_1	962	494	520	584	490	304	5.8239	2.87836	3.37516	2.49277	2.60326	1.89624
ENSDARG00000006862	1367.57	1725.75	1709.46	983.387	1287.13	1193.09	0.472159	0.00609278	0.202483	kifap3b	2	23222939	23293501	+	3963	protein_coding	kinesin-associated protein 3b [Source:ZFIN;Acc:ZDB-GENE-030131-2219]	-	1282	1673	1503	1292	1382	1094	7.18735	9.02728	9.03425	5.10709	6.79941	6.31945
ENSDARG00000075854	469.369	573.532	450.396	663.71	758.124	687.066	-0.497331	0.00616961	0.204608	cx34.4	17	24843401	24844543	+	1143	protein_coding	connexin 34.4 [Source:ZFIN;Acc:ZDB-GENE-040406-3]	Connexin	440	556	396	872	814	630	8.55286	10.4019	8.25289	11.951	13.8856	12.6177
ENSDARG00000079308	1203.29	997.491	1428.53	1560.33	1977.27	1604.24	-0.502837	0.0061735	0.204608	tor3a	8	16597139	16609004	-	2028	protein_coding	torsin family 3, member A [Source:ZFIN;Acc:ZDB-GENE-081104-165]	-	1128	967	1256	2050	2123	1471	12.3579	10.1963	14.753	15.8351	20.4112	16.6047
ENSDARG00000008140	152.545	149.572	141.033	101.992	61.4695	46.895	1.06719	0.00625026	0.20671	kcnab1a	18	34362608	34536067	+	2850	protein_coding	potassium voltage-gated channel, shaker-related subfamily, beta member 1 a [Source:ZFIN;Acc:ZDB-GENE-050327-79]	Aldo_ket_red	143	145	124	134	66	43	1.1148	1.08795	1.03642	0.736538	0.45153	0.34539
ENSDARG00000068166	8.53398	33.009	0	0	0	0	6.35939	0.0062539	0.20671	whrnb	5	28999474	29122834	-	8373	protein_coding	whirlin b [Source:ZFIN;Acc:ZDB-GENE-060526-377]	PDZ	8	32	0	0	0	0	0.0212282	0.0817248	0	0	0	0
ENSDARG00000052428	110.942	141.32	129.659	57.0851	80.0966	57.8008	0.970366	0.00627076	0.206986	si:dkey-43k4.3	6	21576164	21582444	-	1084	protein_coding	si:dkey-43k4.3 [Source:ZFIN;Acc:ZDB-GENE-120215-146]	-	104	137	114	75	86	53	2.13162	2.70257	2.50515	1.08385	1.54688	1.11926
ENSDARG00000114948	3.20024	48.482	60.2802	4.56681	6.51949	0	3.31454	0.00633198	0.208724	zgc:194551	22	26483105	26484268	-	1164	protein_coding	zgc:194551 [Source:ZFIN;Acc:ZDB-GENE-030131-4878]	Galactosyl_T	3	47	53	6	7	0	0.0572629	0.863435	1.08463	0.0807483	0.117255	0
ENSDARG00000114418	5.33374	19.5991	3.41209	0	0	0	5.80829	0.00635875	0.209269	BX511178.1	20	38892235	38917372	-	219	protein_coding	-	-	5	19	3	0	0	0	0.50726	1.85522	0.326313	0	0	0
ENSDARG00000104995	494.971	730.324	547.072	414.819	389.307	381.703	0.579607	0.00636568	0.209269	ugt5b1	1	9645275	9652725	-	2279	protein_coding	UDP glucuronosyltransferase 5 family, polypeptide B1 [Source:ZFIN;Acc:ZDB-GENE-100406-3]	UDPGT	464	708	481	545	418	350	4.52354	6.64315	5.02757	3.74617	3.57618	3.51568
ENSDARG00000093584	232.551	336.279	269.555	304.454	565.333	619.45	-0.827075	0.00639376	0.209908	zgc:193505	13	22675802	22678102	+	794	protein_coding	zgc:193505 [Source:ZFIN;Acc:ZDB-GENE-030131-7103]	-	218	326	237	400	607	568	6.10016	8.77975	7.11026	7.89178	14.9058	16.3762
ENSDARG00000088000	41.6031	70.1441	77.3407	8.37249	13.9703	32.7174	1.79712	0.00643523	0.210985	znf1057	4	49656481	49720964	-	2646	protein_coding	zinc finger protein 1057 [Source:ZFIN;Acc:ZDB-GENE-131120-158]	-	39	68	68	11	15	30	0.327476	0.549546	0.612176	0.0651236	0.110532	0.259548
ENSDARG00000043518	288.022	235.189	566.407	704.05	596.999	664.163	-0.85194	0.00645831	0.211458	si:dkey-239i20.2	20	15083987	15090862	-	2768	protein_coding	si:dkey-239i20.2 [Source:ZFIN;Acc:ZDB-GENE-041001-98]	FMO-like	270	228	498	925	641	609	2.16722	1.76138	4.28569	5.23493	4.51522	5.0366
ENSDARG00000004034	7922.73	9708.78	7760.23	12169	12291.1	9497.86	-0.419452	0.00647416	0.211692	arhgdig	3	27713610	27769232	+	3355	protein_coding	Rho GDP dissociation inhibitor (GDI) gamma [Source:ZFIN;Acc:ZDB-GENE-040426-1493]	-	7427	9412	6823	15988	13197	8709	49.1842	59.9894	48.444	74.6512	76.6955	59.424
ENSDARG00000099186	4841.96	5380.47	5344.47	5932.29	6806.35	6768.14	-0.325347	0.00650454	0.2124	slc1a5	15	11643659	11671173	+	5783	protein_coding	solute carrier family 1 (neutral amino acid transporter), member 5 [Source:ZFIN;Acc:ZDB-GENE-070501-4]	SDF	4539	5216	4699	7794	7308	6206	17.4386	19.2872	19.3557	21.1126	24.6395	24.5666
ENSDARG00000014967	6.40048	6.18919	4.54945	32.7288	39.117	14.1775	-2.32891	0.00652533	0.212427	g6pcb	3	32906082	32912787	-	1169	protein_coding	glucose-6-phosphatase b, catalytic subunit [Source:ZFIN;Acc:ZDB-GENE-081223-2]	-	6	6	4	43	42	13	0.114036	0.109754	0.0815085	0.576221	0.700522	0.254574
ENSDARG00000061062	1268.36	1205.86	1435.35	1039.71	923.905	998.972	0.399694	0.00653014	0.212427	nemp2	9	41459759	41481650	+	4112	protein_coding	nuclear envelope integral membrane protein 2 [Source:ZFIN;Acc:ZDB-GENE-081104-413]	-	1189	1169	1262	1366	992	916	6.42442	6.0792	7.31078	5.20395	4.70377	5.09951
ENSDARG00000104350	11.7342	5.15766	9.0989	0	0	0	5.68094	0.00653152	0.212427	si:dkey-68o6.6	3	24603923	24610004	+	1192	protein_coding	si:dkey-68o6.6 [Source:ZFIN;Acc:ZDB-GENE-141212-381]	SAND	11	5	8	0	0	0	0.205032	0.0896972	0.159872	0	0	0
ENSDARG00000018846	8467.84	3333.91	5098.8	10678	10626.8	7355.96	-0.762067	0.00656124	0.212945	dgat2	10	32501961	32524771	-	2329	protein_coding	diacylglycerol O-acyltransferase 2 [Source:ZFIN;Acc:ZDB-GENE-050913-15]	-	7938	3232	4483	14029	11410	6745	75.7263	29.6747	45.8518	94.361	95.522	66.2977
ENSDARG00000094557	35.2027	167.108	39.8077	22.8341	23.2839	19.6304	1.88057	0.00656494	0.212945	nupr1	3	15505275	15506158	+	794	protein_coding	nuclear protein 1 [Source:ZFIN;Acc:ZDB-GENE-030131-4653]	-	33	162	35	30	25	18	0.923418	4.36294	1.05004	0.591883	0.613913	0.518965
ENSDARG00000054026	131.21	125.847	133.071	223.013	201.173	205.029	-0.69056	0.00657515	0.212993	mustn1a	6	40841156	40842768	-	598	protein_coding	musculoskeletal, embryonic nuclear protein 1a [Source:ZFIN;Acc:ZDB-GENE-111129-3]	-	123	122	117	293	216	188	4.56992	4.36258	4.6606	7.67541	7.04271	7.19685
ENSDARG00000030872	252.819	311.523	252.495	502.349	363.229	395.881	-0.627813	0.00661299	0.213797	cetp	18	17611627	17621826	+	1789	protein_coding	cholesteryl ester transfer protein, plasma [Source:ZFIN;Acc:ZDB-GENE-041114-54]	-	237	302	222	660	390	363	2.94336	3.60979	2.95597	5.77922	4.25051	4.64496
ENSDARG00000076483	10.6675	2.06306	175.154	3.04454	0	10.9058	3.76967	0.00662697	0.213797	zgc:198241	15	24588963	24597953	+	2588	protein_coding	zgc:198241 [Source:ZFIN;Acc:ZDB-GENE-080303-14]	V-set	10	2	154	4	0	10	0.0858501	0.0165253	1.41747	0.024212	0	0.0884548
ENSDARG00000091234	313.624	284.703	211.549	498.544	429.355	359.891	-0.669829	0.00662959	0.213797	si:ch73-335l21.4	7	20239915	20241413	-	1499	protein_coding	si:ch73-335l21.4 [Source:ZFIN;Acc:ZDB-GENE-160728-105]	-	294	276	186	655	461	330	4.35763	3.93724	2.95576	6.84502	5.99634	5.03962
ENSDARG00000003820	580.31	1610.22	630.099	1411.91	2149.57	1795.1	-0.92488	0.00663508	0.213797	nr1d2a	16	50089417	50111057	+	4079	protein_coding	nuclear receptor subfamily 1, group D, member 2a [Source:ZFIN;Acc:ZDB-GENE-040504-1]	zf-C4	544	1561	554	1855	2308	1646	2.96313	8.18341	3.23529	7.12403	11.0324	9.23766
ENSDARG00000071724	267.753	306.365	244.533	347.839	992.825	351.167	-1.04703	0.00672315	0.216349	ankha	24	10349147	10394277	-	3161	protein_coding	ANKH inorganic pyrophosphate transport regulator a [Source:ZFIN;Acc:ZDB-GENE-050913-33]	-	251	297	215	457	1066	322	1.76423	2.00917	1.62021	2.26478	6.57536	2.33194
ENSDARG00000052876	624.047	680.811	667.632	465.054	482.442	510.392	0.436945	0.0068494	0.220121	CR933791.2	3	2200895	2209415	-	1953	protein_coding	-	-	585	660	587	611	518	468	6.65516	7.22648	7.15967	4.90088	5.17148	5.48567
ENSDARG00000032725	2185.76	2754.19	2347.52	3262.99	3047.4	3092.89	-0.367745	0.00690324	0.221559	rps27a	6	6270686	6273519	+	1067	protein_coding	ribosomal protein S27a [Source:ZFIN;Acc:ZDB-GENE-030131-10018]	ubiquitin	2049	2670	2064	4287	3272	2836	42.6661	53.5096	46.079	62.9396	59.791	60.8454
ENSDARG00000102704	1591.59	1653.55	2125.73	1429.41	1324.39	1084.04	0.483959	0.00694367	0.222563	si:ch1073-376c22.1	19	48410195	48416755	+	2730	protein_coding	si:ch1073-376c22.1 [Source:ZFIN;Acc:ZDB-GENE-141210-15]	-	1492	1603	1869	1878	1422	994	12.1426	12.5561	16.3081	10.7763	10.156	8.33508
ENSDARG00000034063	502.438	438.401	660.808	901.184	768.369	709.968	-0.5725	0.00703534	0.225205	unm_sa911	17	53349626	53353653	-	1839	protein_coding	un-named sa911 [Source:ZFIN;Acc:ZDB-GENE-120727-3]	-	471	425	581	1184	825	651	5.69042	4.94188	7.52578	10.0857	8.747	8.10373
ENSDARG00000095076	126.943	105.216	85.3022	57.8463	42.8424	52.3479	1.05168	0.00709823	0.22692	si:dkey-73p2.3	3	4346854	4347932	+	782	protein_coding	si:dkey-73p2.3 [Source:ZFIN;Acc:ZDB-GENE-131126-12]	-	119	102	75	76	46	48	3.381	2.78919	2.28461	1.52245	1.14693	1.40514
ENSDARG00000015474	2960.22	2996.6	3418.91	2498.05	2415.94	2551.96	0.328552	0.00715589	0.228463	ppp2r5ea	20	20229586	20270191	-	5442	protein_coding	protein phosphatase 2, regulatory subunit B', epsilon isoform a [Source:ZFIN;Acc:ZDB-GENE-030904-7]	-	2775	2905	3006	3282	2594	2340	11.3295	11.4149	13.1579	9.44747	9.29391	9.84336
ENSDARG00000075072	0	0	0	8.37249	12.1076	6.54348	-5.50675	0.00717453	0.228608	rpap1	17	31535764	31579733	-	4546	protein_coding	RNA polymerase II associated protein 1 [Source:ZFIN;Acc:ZDB-GENE-090914-1]	-	0	0	0	11	13	6	0	0	0	0.0379052	0.0557572	0.030214
ENSDARG00000104311	321.091	494.104	418.55	213.879	297.103	257.377	0.684503	0.0071792	0.228608	scmh1	16	35555029	35586411	-	5672	protein_coding	Scm polycomb group protein homolog 1 [Source:ZFIN;Acc:ZDB-GENE-070410-82]	MBT	301	479	368	281	319	236	1.17906	1.80586	1.5455	0.776078	1.09658	0.952493
ENSDARG00000077697	13.8677	19.5991	32.9835	49.4738	113.625	46.895	-1.66289	0.00720392	0.22903	si:dkey-105i14.1	4	59245846	59284100	+	3750	protein_coding	si:dkey-105i14.1 [Source:ZFIN;Acc:ZDB-GENE-081103-64]	NACHT	13	19	29	65	122	43	0.0770224	0.108345	0.184215	0.27153	0.634331	0.262496
ENSDARG00000057687	273.087	385.793	378.742	767.985	662.194	367.526	-0.794343	0.00721125	0.22903	sbk3	16	12710904	12723738	-	1832	protein_coding	SH3 domain binding kinase family, member 3 [Source:ZFIN;Acc:ZDB-GENE-080204-39]	Pkinase	256	374	333	1009	711	337	3.1047	4.36547	4.32988	8.62782	7.56713	4.21105
ENSDARG00000071336	2143.09	2650	2004.03	1599.15	1553.5	1876.89	0.435065	0.00728175	0.230968	mif	14	48960078	48970210	+	1290	protein_coding	macrophage migration inhibitory factor [Source:ZFIN;Acc:ZDB-GENE-080708-1]	MIF	2009	2569	1762	2101	1668	1721	34.6015	42.5853	32.5367	25.5136	25.2112	30.5406
ENSDARG00000087186	1440.11	1652.51	1185.13	1838.9	2017.32	1920.51	-0.432991	0.00733017	0.232201	si:ch211-232b12.5	11	25313810	25324534	-	4586	protein_coding	si:ch211-232b12.5 [Source:ZFIN;Acc:ZDB-GENE-031002-40]	-	1350	1602	1042	2416	2166	1761	6.54041	7.46988	5.41241	8.25274	9.20898	8.79045
ENSDARG00000105592	1068.88	266.135	433.335	338.705	220.731	239.928	1.14463	0.00737363	0.233275	CR936442.1	19	7966116	7968667	+	2552	lincRNA	-	-	1002	258	381	445	237	220	8.72353	2.16184	3.55633	2.73158	1.81073	1.97346
ENSDARG00000053318	35.2027	29.9144	29.5714	79.9192	75.4398	62.1631	-1.20162	0.00738473	0.233323	lrrc6	2	43098237	43124747	-	2659	protein_coding	leucine rich repeat containing 6 [Source:ZFIN;Acc:ZDB-GENE-040827-2]	-	33	29	26	105	81	57	0.275741	0.233219	0.232923	0.618595	0.593955	0.49073
ENSDARG00000114589	242.152	316.68	418.55	165.927	184.408	224.66	0.766946	0.00739532	0.233355	jam3a	15	19293744	19320615	+	6308	protein_coding	junctional adhesion molecule 3a [Source:ZFIN;Acc:ZDB-GENE-070424-177]	-	227	307	368	218	198	206	0.799538	1.04071	1.38968	0.541377	0.612013	0.747586
ENSDARG00000016773	32.0024	8.25225	60.2802	121.021	166.713	58.8913	-1.79039	0.00744362	0.234575	cishb	11	17959507	17964525	-	1341	protein_coding	cytokine inducible SH2-containing protein b [Source:ZFIN;Acc:ZDB-GENE-080204-120]	SH2	30	8	53	159	179	54	0.497047	0.127569	0.941466	1.85739	2.60262	0.92183
ENSDARG00000077101	70.4053	82.5225	121.698	231.385	213.281	117.783	-1.03791	0.00750767	0.236288	zbtb10	19	31878454	31900893	-	2267	protein_coding	zinc finger and BTB domain containing 10 [Source:ZFIN;Acc:ZDB-GENE-030429-10]	BTB	66	80	107	304	229	108	0.646841	0.754611	1.12432	2.10067	1.96957	1.09058
ENSDARG00000087657	11131.5	4248.88	8298.2	14524.7	11448.2	13148	-0.724397	0.007567	0.237848	fasn	12	33361948	33472581	+	18655	protein_coding	fatty acid synthase [Source:ZFIN;Acc:ZDB-GENE-030131-7802]	Acyl_transf_1	10435	4119	7296	19083	12292	12056	12.428	4.72152	9.31637	16.0246	12.8474	14.7943
ENSDARG00000041317	2212.43	2679.92	2186.01	1790.19	1750.02	1919.42	0.374968	0.00759793	0.238512	rangap1a	3	4502066	4530195	+	1899	protein_coding	RAN GTPase activating protein 1a [Source:ZFIN;Acc:ZDB-GENE-060929-492]	-	2074	2598	1922	2352	1879	1760	24.2655	29.2549	24.1094	19.402	19.2925	21.2165
ENSDARG00000079269	685.918	574.563	665.357	957.508	1127.87	728.508	-0.547895	0.00761375	0.238701	CR589947.1	3	3545825	3550612	+	4788	protein_coding	-	-	643	557	585	1258	1211	668	2.98375	2.48763	2.91044	4.11587	4.93148	3.1938
ENSDARG00000101800	131.21	55.7027	71.6539	716.228	67.989	696.881	-2.51808	0.00763777	0.238899	CABZ01088271.1	KN150631.1	15268	17625	+	1059	protein_coding	-	-	123	54	63	941	73	639	2.58056	1.09039	1.4171	13.9197	1.34405	13.8131
ENSDARG00000098189	75.739	29.9144	101.225	126.348	254.26	136.323	-1.32301	0.00764674	0.238899	si:dkey-16p6.1	4	68591587	68602408	+	6175	protein_coding	si:dkey-16p6.1 [Source:ZFIN;Acc:ZDB-GENE-081103-43]	NACHT	71	29	89	166	273	125	0.255462	0.100426	0.343329	0.421121	0.862011	0.463403
ENSDARG00000017665	1205.42	1576.18	1118.03	1660.8	2066.68	1722.03	-0.482444	0.00764947	0.238899	snrkb	25	13498188	13526319	+	2817	protein_coding	SNF related kinase b [Source:ZFIN;Acc:ZDB-GENE-040426-1724]	Pkinase	1130	1528	983	2182	2219	1579	8.91244	11.599	8.31235	12.134	15.3588	12.8316
ENSDARG00000074635	3070.1	2808.86	3569.04	3983.78	4603.69	3794.13	-0.390299	0.00773831	0.241082	abca1a	1	52560549	52628407	+	10133	protein_coding	ATP-binding cassette, sub-family A (ABC1), member 1A [Source:ZFIN;Acc:ZDB-GENE-031006-12]	ABC_tran	2878	2723	3138	5234	4943	3479	6.31041	5.74638	7.37687	8.09154	9.51129	7.85963
ENSDARG00000011973	666.717	680.811	750.659	537.362	514.108	511.482	0.424223	0.00773917	0.241082	slc35d1a	6	34847276	34860574	-	2351	protein_coding	solute carrier family 35 (UDP-GlcA/UDP-GalNAc transporter), member D1a [Source:ZFIN;Acc:ZDB-GENE-040826-5]	-	625	660	660	706	552	469	5.90653	6.00311	6.68727	4.70422	4.57798	4.56674
ENSDARG00000100941	435.233	239.315	928.088	283.903	275.681	176.674	1.12057	0.00781599	0.243144	clca5.2	15	14145346	14173592	+	4067	protein_coding	chloride channel accessory 5, tandem duplicate 2 [Source:ZFIN;Acc:ZDB-GENE-131126-1]	VWA	408	232	816	373	296	162	2.2289	1.21983	4.7794	1.43671	1.41907	0.911857
ENSDARG00000038012	445.9	365.162	359.407	559.434	548.569	538.747	-0.4926	0.00782533	0.243144	fam83fa	3	29469283	29486498	+	4656	protein_coding	family with sequence similarity 83, member Fa [Source:ZFIN;Acc:ZDB-GENE-090624-5]	-	418	354	316	735	589	494	1.99466	1.62583	1.61671	2.47292	2.46655	2.42885
ENSDARG00000100095	5075.58	4885.33	6531.88	3782.08	4345.71	4327.42	0.405148	0.00784889	0.243566	anxa1b	5	65022287	65037525	-	1704	protein_coding	annexin A1b [Source:ZFIN;Acc:ZDB-GENE-030131-6554]	-	4758	4736	5743	4969	4666	3968	62.0383	59.4329	80.2836	45.6809	53.3903	53.3075
ENSDARG00000075533	29.8689	26.8198	35.2582	94.3808	72.6458	54.529	-1.27387	0.00786995	0.243908	zbtb24	17	6935280	6955082	-	4832	protein_coding	zinc finger and BTB domain containing 24 [Source:ZFIN;Acc:ZDB-GENE-081022-123]	BTB	28	26	31	124	78	50	0.128747	0.115062	0.152824	0.402004	0.314742	0.23688
ENSDARG00000074628	105.608	186.707	103.5	63.1742	69.8517	58.8913	1.04468	0.00791128	0.244878	si:dkey-10o6.2	18	38209055	38216584	-	2461	protein_coding	si:dkey-10o6.2 [Source:ZFIN;Acc:ZDB-GENE-070705-284]	2OG-FeII_Oxy	99	181	91	83	75	54	0.893776	1.57272	0.88082	0.528326	0.594206	0.502306
ENSDARG00000102575	4.26699	1.03153	6.82418	42.6236	0.931356	76.3406	-3.31159	0.00793732	0.245372	si:ch211-106j21.2	4	76117415	76129431	-	3225	protein_coding	si:ch211-106j21.2 [Source:ZFIN;Acc:ZDB-GENE-081103-42]	NACHT	4	1	6	56	1	70	0.0275572	0.00663064	0.0443179	0.272015	0.00604585	0.496883
ENSDARG00000099959	3480.8	6478.02	4320.84	2913.63	3225.29	3477.86	0.570525	0.00797777	0.246105	smyhc1	24	40656510	40668208	-	6147	protein_coding	slow myosin heavy chain 1 [Source:ZFIN;Acc:ZDB-GENE-030131-271]	Myosin_head	3263	6280	3799	3828	3463	3189	11.7939	21.8465	14.7219	9.75538	10.9844	11.8762
ENSDARG00000078180	539.774	270.261	427.648	672.082	1142.77	488.58	-0.896632	0.00798516	0.246105	sc:d0202	3	46425262	46427696	+	1387	protein_coding	sc:d0202 [Source:ZFIN;Acc:ZDB-GENE-080226-9]	I-set	506	262	376	883	1227	448	8.10549	4.03933	6.45756	9.97285	17.2487	7.39414
ENSDARG00000074469	0	21.6622	15.9231	0	0	0	6.21363	0.0080033	0.246105	amigo3	22	34430310	34431770	+	1461	protein_coding	adhesion molecule with Ig-like domain 3 [Source:ZFIN;Acc:ZDB-GENE-050208-449]	-	0	21	14	0	0	0	0	0.307365	0.228263	0	0	0
ENSDARG00000098699	0	16.5045	0	88.2917	23.2839	50.1667	-3.28359	0.00801365	0.246105	si:ch211-11c3.9	11	36665359	36674376	+	1632	protein_coding	si:ch211-11c3.9 [Source:ZFIN;Acc:ZDB-GENE-141216-426]	-	0	16	0	116	25	46	0	0.209645	0	1.11346	0.298681	0.645243
ENSDARG00000096885	66.1383	55.7027	61.4176	124.065	91.2729	149.41	-0.99194	0.00801667	0.246105	CR388164.2	17	24808035	24809075	+	783	processed_transcript	-	-	62	54	54	163	98	137	1.75928	1.47474	1.64282	3.26108	2.44035	4.00539
ENSDARG00000003991	1569.18	1584.43	1660.55	1900.55	2296.72	1980.49	-0.359739	0.00802164	0.246105	fhl2b	6	15071399	15101477	-	2280	protein_coding	four and a half LIM domains 2b [Source:ZFIN;Acc:ZDB-GENE-041010-121]	LIM	1471	1536	1460	2497	2466	1816	14.3345	14.4059	15.2537	17.1561	21.0885	18.2334
ENSDARG00000079980	766.991	1102.71	1358.01	484.082	510.383	907.363	0.764364	0.00807429	0.247346	si:ch211-202h22.9	1	54626491	54637378	+	689	protein_coding	si:ch211-202h22.9 [Source:ZFIN;Acc:ZDB-GENE-030131-1143]	-	719	1069	1194	636	548	832	23.1854	33.1775	41.2803	14.4602	15.5077	27.6433
ENSDARG00000102370	54.4041	113.468	142.17	143.855	238.427	294.457	-1.12508	0.00808312	0.247346	znf1094	4	41528590	41535403	+	2253	protein_coding	zinc finger protein 1094 [Source:ZFIN;Acc:ZDB-GENE-120703-39]	zf-C2H2	51	110	125	189	256	270	0.502937	1.04404	1.32162	1.31412	2.21547	2.7434
ENSDARG00000003395	430.966	479.662	432.198	617.281	681.753	560.558	-0.469983	0.00809255	0.247346	col4a3	15	36054864	36112794	+	9726	protein_coding	collagen, type IV, alpha 3 [Source:ZFIN;Acc:ZDB-GENE-070802-4]	Collagen	404	465	380	811	732	514	0.922895	1.02236	0.930694	1.30624	1.46745	1.2098
ENSDARG00000007250	774.458	647.802	704.028	563.24	432.149	515.844	0.491907	0.0081067	0.247468	use1	22	11070842	11079068	-	1836	protein_coding	unconventional SNARE in the ER 1 homolog (S. cerevisiae) [Source:ZFIN;Acc:ZDB-GENE-040426-1015]	-	726	628	619	740	464	473	8.78555	7.31428	8.03111	6.31385	4.92757	5.89759
ENSDARG00000016516	5534.28	5513.54	5238.69	4720.56	4222.77	4367.77	0.290912	0.00812467	0.247573	rbm8a	16	45922175	45930077	+	937	protein_coding	RNA binding motif protein 8A [Source:ZFIN;Acc:ZDB-GENE-050306-51]	RRM_1	5188	5345	4606	6202	4534	4005	123.017	121.981	117.096	103.688	94.3472	97.8473
ENSDARG00000068257	310.423	252.725	263.868	423.191	415.385	369.707	-0.547825	0.00813046	0.247573	kcne4	15	43093044	43100399	+	3494	protein_coding	potassium voltage-gated channel, Isk-related family, member 4 [Source:ZFIN;Acc:ZDB-GENE-050419-163]	-	291	245	232	556	446	339	1.85044	1.49944	1.58169	2.4928	2.48885	2.22107
ENSDARG00000002220	113.075	347.626	222.923	489.41	433.081	401.334	-0.953379	0.00825354	0.251007	zgc:103692	5	33295678	33298352	-	1103	protein_coding	zgc:103692 [Source:ZFIN;Acc:ZDB-GENE-041010-15]	-	106	337	196	643	465	368	2.13518	6.5334	4.2329	9.1321	8.21986	7.63762
ENSDARG00000044326	49.0704	27.8514	84.1649	185.717	112.694	99.2428	-1.30876	0.0083262	0.252901	BX950188.1	6	36465347	36542102	+	6058	processed_transcript	-	-	46	27	74	244	121	91	0.168707	0.0953058	0.290978	0.630951	0.389442	0.343873
ENSDARG00000102911	482.17	255.82	408.313	541.928	699.448	606.363	-0.688899	0.00841668	0.255134	iffo2b	11	41858807	41929506	+	1963	protein_coding	intermediate filament family orphan 2b [Source:ZFIN;Acc:ZDB-GENE-121030-9]	-	452	248	359	712	751	556	5.11591	2.70157	4.35644	5.68192	7.45945	6.48396
ENSDARG00000004115	1292.9	1749.48	1319.34	910.318	1244.29	811.392	0.556294	0.00842069	0.255134	mgat4b	14	16483926	16754262	-	3199	protein_coding	mannosyl (alpha-1,3-)-glycoprotein beta-1,4-N-acetylglucosaminyltransferase, isozyme B [Source:ZFIN;Acc:ZDB-GENE-040704-19]	-	1212	1696	1160	1196	1336	744	8.4177	11.337	8.63776	5.85669	8.1429	5.32408
ENSDARG00000033501	25.6019	95.9324	77.3407	148.421	123.87	221.388	-1.31034	0.00843782	0.255336	zgc:64189	14	28013626	28052551	-	2933	protein_coding	zgc:64189 [Source:ZFIN;Acc:ZDB-GENE-040426-1397]	-	24	93	68	195	133	203	0.181804	0.678041	0.552273	1.0415	0.884151	1.58442
ENSDARG00000094308	39.4696	25.7883	46.6319	11.417	7.45085	13.087	1.8095	0.00845531	0.255548	si:dkey-247i3.6	4	33191390	33204793	+	3147	protein_coding	si:dkey-247i3.6 [Source:ZFIN;Acc:ZDB-GENE-110913-83]	zf-C2H2	37	25	41	15	8	12	0.261222	0.169874	0.310345	0.0746672	0.0495656	0.0872912
ENSDARG00000027182	14.9345	54.6712	6.82418	242.802	68.9203	34.8986	-2.18037	0.00849259	0.256356	rnf25	3	32671146	32680126	+	1817	protein_coding	ring finger protein 25 [Source:ZFIN;Acc:ZDB-GENE-040426-1581]	RWD	14	53	6	319	74	32	0.17119	0.623743	0.07866	2.75024	0.794079	0.403163
ENSDARG00000075509	125.876	186.707	1011.12	79.1581	91.2729	89.4276	2.34875	0.0085428	0.257553	phf12b	15	24549054	24563042	+	4889	protein_coding	PHD finger protein 12b [Source:ZFIN;Acc:ZDB-GENE-110628-2]	PHD	118	181	889	104	98	82	0.53625	0.791669	4.33151	0.333233	0.390835	0.383954
ENSDARG00000001913	2627.4	3108	2896.86	2074.85	1013.32	2293.49	0.681792	0.00858258	0.258432	palmda	2	20406399	20428140	+	7806	protein_coding	palmdelphin a [Source:ZFIN;Acc:ZDB-GENE-070705-48]	-	2463	3013	2547	2726	1088	2103	7.01037	8.25383	7.77245	5.47057	2.71761	6.16732
ENSDARG00000062297	787.259	597.257	544.797	809.087	980.718	984.794	-0.523396	0.00861463	0.259077	soat1	8	14886452	14910223	+	2088	protein_coding	sterol O-acyltransferase 1 [Source:ZFIN;Acc:ZDB-GENE-081105-177]	MBOAT	738	579	479	1063	1053	903	7.85291	5.9297	5.46465	7.97513	9.83298	9.90018
ENSDARG00000016439	277.354	219.716	269.555	357.734	483.374	345.714	-0.631001	0.00862723	0.259136	slc7a1	10	24445698	24493323	+	2360	protein_coding	solute carrier family 7 (cationic amino acid transporter, y+ system), member 1 [Source:ZFIN;Acc:ZDB-GENE-091116-69]	-	260	213	237	470	519	317	2.44775	1.92998	2.39218	3.11976	4.28788	3.07492
ENSDARG00000015790	1515.85	2127.02	1770.87	1214.01	1217.28	1493	0.464844	0.00868025	0.260408	atp1b3a	2	16547706	16565690	-	2805	protein_coding	ATPase Na+/K+ transporting subunit beta 3a [Source:ZFIN;Acc:ZDB-GENE-990415-167]	-	1421	2062	1557	1595	1307	1369	11.2555	15.7196	13.2225	8.90765	9.0851	11.1727
ENSDARG00000105322	170.68	119.658	144.445	273.248	317.592	178.855	-0.825849	0.0087287	0.261277	klhdc7a	11	28633717	28639498	-	5782	protein_coding	kelch domain containing 7A [Source:ZFIN;Acc:ZDB-GENE-160114-44]	Kelch_1	160	116	127	359	341	164	0.614818	0.429007	0.523218	0.972639	1.14991	0.649309
ENSDARG00000093054	9.60072	0	4.54945	205.507	331.563	1.09058	-5.25042	0.00873067	0.261277	BX548073.3	5	42322847	42344441	+	1753	processed_transcript	-	-	9	0	4	270	356	1	0.114068	0	0.0543545	2.41278	3.95963	0.0130588
ENSDARG00000098881	3.20024	10.3153	10.2363	34.2511	38.1856	26.1739	-2.05635	0.00874842	0.261486	si:dkey-238i5.3	11	31168697	31172276	-	2179	protein_coding	si:dkey-238i5.3 [Source:ZFIN;Acc:ZDB-GENE-141222-86]	-	3	10	9	45	41	24	0.0305893	0.0981358	0.0983881	0.323512	0.366871	0.252139
ENSDARG00000032619	4153.91	5159.72	4076.31	5600.43	5722.25	5763.72	-0.351572	0.00875949	0.261497	tob1a	3	18185616	18189283	-	2279	protein_coding	transducer of ERBB2, 1a [Source:ZFIN;Acc:ZDB-GENE-031030-4]	-	3894	5002	3584	7358	6144	5285	37.9627	46.9336	37.4611	50.5767	52.5647	53.0868
ENSDARG00000115610	1511.58	1790.74	1733.34	2161.62	2815.49	1943.41	-0.458835	0.00884017	0.263302	ccl25a	2	53582357	53592532	-	5160	protein_coding	chemokine (C-C motif) ligand 25a [Source:ZFIN;Acc:ZDB-GENE-110222-1]	-	1417	1736	1524	2840	3023	1782	6.10134	7.19424	7.03546	8.62192	11.4229	7.90576
ENSDARG00000005841	3743.22	5144.25	3678.23	5477.89	6008.18	5360.2	-0.422851	0.00884159	0.263302	tnni2a.2	25	31238606	31248602	+	3676	protein_coding	troponin I type 2a (skeletal, fast), tandem duplicate 2 [Source:ZFIN;Acc:ZDB-GENE-040426-970]	-	3509	4987	3234	7197	6451	4915	21.2086	29.0101	20.9567	30.6698	34.2167	30.6079
ENSDARG00000079496	23.4684	13.4099	29.5714	65.4576	46.5678	69.7971	-1.45522	0.00888566	0.264291	bicd1a	18	12058403	12118907	+	2674	protein_coding	bicaudal D homolog 1a [Source:ZFIN;Acc:ZDB-GENE-081031-9]	-	22	13	26	86	50	64	0.182796	0.10396	0.231616	0.503816	0.364582	0.547904
ENSDARG00000076014	346.693	313.586	301.401	189.523	230.976	222.478	0.58255	0.00889881	0.264333	ERC1	4	8213063	8515824	+	4126	protein_coding	si:dkey-222l13.1 [Source:ZFIN;Acc:ZDB-GENE-110411-39]	-	325	304	265	249	248	204	1.75008	1.57554	1.52994	0.945378	1.17195	1.13184
ENSDARG00000055307	6.40048	38.1667	3.41209	85.2472	58.6754	66.5254	-2.12748	0.00890875	0.264333	sypl2a	11	36355348	36376073	+	4630	protein_coding	synaptophysin-like 2a [Source:ZFIN;Acc:ZDB-GENE-040426-1434]	-	6	37	3	112	63	61	0.0287922	0.170886	0.0154347	0.378942	0.265306	0.301602
ENSDARG00000012667	978.207	1214.11	1170.35	780.164	806.554	917.178	0.42623	0.00895685	0.265436	tfap2b	20	47686629	47704973	-	4999	protein_coding	transcription factor AP-2 beta [Source:ZFIN;Acc:ZDB-GENE-050417-394]	TF_AP-2	917	1177	1029	1025	866	841	4.0756	5.03475	4.90331	3.212	3.37771	3.85122
ENSDARG00000052468	282.688	316.68	320.736	211.596	220.731	157.044	0.640058	0.00898493	0.265681	GSK3B (1 of many)	1	49370549	49409549	-	1405	protein_coding	si:dkeyp-80c12.7 [Source:ZFIN;Acc:ZDB-GENE-090312-2]	Pkinase	265	307	282	278	237	144	4.19058	4.67247	4.78113	3.09959	3.28896	2.34624
ENSDARG00000105829	28.8022	22.6937	6.82418	3.80568	0	0	3.84511	0.0089869	0.265681	CR788316.4	4	72500840	72513569	-	2104	protein_coding	-	fn3	27	22	6	5	0	0	0.285117	0.223595	0.0679302	0.0372271	0	0
ENSDARG00000101695	420.298	293.987	238.846	228.341	172.301	119.964	0.869251	0.00900301	0.265834	si:dkey-26m3.3	4	46842926	47096170	-	9700	protein_coding	si:dkey-26m3.3 [Source:ZFIN;Acc:ZDB-GENE-070705-445]	NACHT	394	285	210	300	185	110	0.902463	0.628287	0.515709	0.48449	0.371867	0.259601
ENSDARG00000070743	1189.42	1339.96	1292.04	906.512	1033.81	1013.15	0.372329	0.00903686	0.266511	tmem45a	6	36821621	36837536	+	1972	protein_coding	transmembrane protein 45a [Source:ZFIN;Acc:ZDB-GENE-050522-34]	-	1115	1299	1136	1191	1110	929	12.5624	14.086	13.7224	9.46107	10.975	10.7844
ENSDARG00000094518	149.345	82.5225	86.4396	221.49	209.555	164.678	-0.905309	0.00910421	0.268048	zgc:172014	9	33115926	33121587	-	1668	protein_coding	zgc:172014 [Source:ZFIN;Acc:ZDB-GENE-080215-22]	-	140	80	76	291	225	151	1.86482	1.0256	1.08536	2.73295	2.63011	2.07237
ENSDARG00000100341	24.5352	87.6802	122.835	171.255	260.78	163.587	-1.34261	0.00912741	0.268048	si:ch211-196h24.2	4	47782411	47802916	+	3551	protein_coding	si:ch211-196h24.2 [Source:ZFIN;Acc:ZDB-GENE-081103-20]	NACHT	23	85	108	225	280	150	0.143907	0.511862	0.724487	0.992584	1.53743	0.967
ENSDARG00000094273	41.6031	31.9775	65.967	108.842	113.625	85.0653	-1.14419	0.00912955	0.268048	peak3	22	20710434	20712654	+	850	protein_coding	PEAK family member 3 [Source:ZFIN;Acc:ZDB-GENE-050208-506]	-	39	31	58	143	122	78	1.01941	0.77988	1.62542	2.63544	2.79852	2.10069
ENSDARG00000052027	0	0	1.13736	12.1782	13.039	6.54348	-4.77984	0.009133	0.268048	tspan1	6	33104544	33129312	-	1935	protein_coding	tetraspanin 1 [Source:ZFIN;Acc:ZDB-GENE-070502-5]	Tetraspannin	0	0	1	16	14	6	0	0	0.0123105	0.129531	0.14107	0.0709833
ENSDARG00000040536	13.8677	2.06306	0	37.2956	67.989	16.3587	-2.92959	0.00916538	0.268233	CR853294.1	15	41711727	41714329	-	1267	protein_coding	-	zf-B_box	13	2	0	49	73	15	0.227967	0.033755	0	0.605836	1.1234	0.271019
ENSDARG00000022176	188.814	238.284	216.099	117.215	122.008	152.681	0.717826	0.00916836	0.268233	IGLON5	16	50434668	50824469	+	2359	protein_coding	zgc:110372 [Source:ZFIN;Acc:ZDB-GENE-050417-297]	I-set	177	231	190	154	131	140	1.66706	2.09396	1.91859	1.02265	1.08276	1.35858
ENSDARG00000089724	154.678	159.887	221.786	238.996	384.65	285.732	-0.761863	0.00917232	0.268233	cyldb	11	25276748	25291709	+	2990	protein_coding	cylindromatosis (turban tumor syndrome), b [Source:ZFIN;Acc:ZDB-GENE-100208-1]	-	145	155	195	314	413	262	1.07746	1.10852	1.55353	1.64511	2.69318	2.00593
ENSDARG00000102282	0	0	0	3.04454	23.2839	3.27174	-5.63708	0.00926944	0.270748	CABZ01063298.1	KN150317.1	4727	8822	-	1140	protein_coding	-	-	0	0	0	4	25	3	0	0	0	0.0549655	0.427585	0.0602424
ENSDARG00000079075	34.1359	100.059	147.857	35.0122	37.2542	25.0833	1.53109	0.00935445	0.272806	si:ch211-71m22.3	2	8644422	8648440	-	1077	protein_coding	si:ch211-71m22.3 [Source:ZFIN;Acc:ZDB-GENE-070705-195]	Scramblase	32	97	130	46	40	23	0.660145	1.92593	2.87531	0.669079	0.724155	0.488875
ENSDARG00000060631	355.227	307.396	241.121	189.523	199.31	188.67	0.646597	0.0093623	0.272806	si:ch211-182d3.1	5	33356425	33460959	-	3048	protein_coding	si:ch211-182d3.1 [Source:ZFIN;Acc:ZDB-GENE-060526-61]	CNH	333	298	212	249	214	173	2.42736	2.09067	1.65683	1.27973	1.36894	1.29932
ENSDARG00000104890	25.6019	48.482	38.6703	80.6803	162.987	55.6196	-1.40875	0.00941125	0.273904	si:dkey-82i20.1	4	71423591	71439440	-	3376	protein_coding	si:dkey-82i20.1 [Source:ZFIN;Acc:ZDB-GENE-081104-500]	NACHT	24	47	34	106	175	51	0.157948	0.297701	0.239902	0.491857	1.0107	0.345823
ENSDARG00000080020	1371.84	1113.02	1495.63	1085.38	962.091	791.761	0.486216	0.00946904	0.275204	il13ra1	7	19153320	19168375	-	2126	protein_coding	interleukin 13 receptor, alpha 1 [Source:ZFIN;Acc:ZDB-GENE-060503-103]	-	1286	1079	1315	1426	1033	726	13.4395	10.8528	14.734	10.5073	9.4738	7.81734
ENSDARG00000096103	14.9345	10.3153	4.54945	0	0	1.09058	4.91804	0.00947848	0.275204	CU326364.1	8	41710359	41714766	+	823	processed_transcript	-	-	14	10	4	0	0	1	0.377949	0.259827	0.115776	0	0	0.0278154
ENSDARG00000036944	244.285	283.671	242.258	146.899	193.722	100.333	0.80253	0.00951073	0.275811	ensaa	19	342094	344188	+	475	protein_coding	endosulfine alpha a [Source:ZFIN;Acc:ZDB-GENE-060503-181]	-	229	275	213	193	208	92	10.7114	12.3801	10.6818	6.36501	8.53801	4.43384
ENSDARG00000034181	461.901	1116.12	509.539	1112.02	1427.77	1102.58	-0.802662	0.00954075	0.276234	esr2b	13	37022601	37072558	+	3420	protein_coding	estrogen receptor 2b [Source:ZFIN;Acc:ZDB-GENE-030116-1]	Hormone_recep	433	1082	448	1461	1533	1011	2.81298	6.76528	3.12039	6.69205	8.73983	6.76723
ENSDARG00000096859	484.303	139.257	414	959.792	717.144	465.678	-1.04724	0.009548	0.276234	si:ch211-286b4.4	15	22164549	22251089	-	13203	protein_coding	si:ch211-286b4.4 [Source:ZFIN;Acc:ZDB-GENE-131127-605]	-	454	135	364	1261	770	427	0.763991	0.218648	0.656729	1.49616	1.13712	0.740357
ENSDARG00000042904	5912.98	8708.19	6380.61	8394.56	11619.6	9297.2	-0.480875	0.0095602	0.276259	foxo3b	20	32286765	32332736	-	4540	protein_coding	forkhead box O3b [Source:ZFIN;Acc:ZDB-GENE-990708-6]	Fork_head	5543	8442	5610	11029	12476	8525	27.1265	39.7626	29.435	38.0553	53.5805	42.9857
ENSDARG00000069498	265.62	367.225	304.813	438.414	502.932	436.232	-0.554642	0.00962922	0.277924	phkg1b	21	25676097	25685768	-	2175	protein_coding	phosphorylase kinase, gamma 1b (muscle) [Source:ZFIN;Acc:ZDB-GENE-050522-52]	Pkinase	249	356	268	576	540	400	2.54358	3.50006	2.93517	4.14857	4.84085	4.21004
ENSDARG00000079126	13.8677	19.5991	26.1593	35.7734	70.7831	64.3442	-1.51807	0.00974877	0.280813	si:dkey-250i3.3	9	31758670	31763252	-	2970	protein_coding	si:dkey-250i3.3 [Source:ZFIN;Acc:ZDB-GENE-110131-5]	-	13	19	23	47	76	59	0.0972505	0.136799	0.184471	0.2479	0.498935	0.454759
ENSDARG00000053961	227.217	259.946	258.181	332.616	393.964	359.891	-0.543174	0.00975237	0.280813	slc2a11a	6	40975655	40992683	-	4296	protein_coding	solute carrier family 2 (facilitated glucose transporter), member 11a [Source:ZFIN;Acc:ZDB-GENE-080723-20]	Sugar_tr	213	252	227	437	423	330	1.10159	1.25436	1.25869	1.5935	1.91983	1.75847
ENSDARG00000088640	87.4733	36.1036	55.7308	19.0284	26.078	18.5399	1.49384	0.00979423	0.281685	znf1115	4	44599987	44611273	-	1056	protein_coding	zinc finger protein 1115 [Source:ZFIN;Acc:ZDB-GENE-131119-74]	zf-C2H2	82	35	49	25	28	17	1.72526	0.708743	1.10532	0.370861	0.516989	0.368528
ENSDARG00000074205	29.8689	19.5991	0	88.2917	94.9983	55.6196	-2.26883	0.00989366	0.284209	si:dkey-1c7.3	1	57831922	57839070	-	2119	protein_coding	si:dkey-1c7.3 [Source:ZFIN;Acc:ZDB-GENE-121214-189]	-	28	19	0	116	102	51	0.293584	0.191738	0	0.857556	0.938548	0.550966
ENSDARG00000057942	83.2063	74.2703	58.0055	0.761135	28.872	17.4493	2.20479	0.00994127	0.285032	glt8d2	4	9843923	9852318	-	1585	protein_coding	glycosyltransferase 8 domain containing 2 [Source:ZFIN;Acc:ZDB-GENE-041210-98]	Glyco_transf_8	78	72	51	1	31	16	1.09338	0.971378	0.766475	0.00988339	0.381346	0.231088
ENSDARG00000103038	1798.54	3704.23	1615.06	3316.27	4356.88	3996.98	-0.713092	0.00994569	0.285032	pik3r3a	2	2957515	2988713	+	3464	protein_coding	phosphoinositide-3-kinase, regulatory subunit 3a (gamma) [Source:ZFIN;Acc:ZDB-GENE-040426-1978]	SH2	1686	3591	1420	4357	4678	3665	10.814	22.1678	9.7649	19.7036	26.3311	24.2204
ENSDARG00000096186	168.546	76.3333	85.3022	66.9799	33.5288	25.0833	1.38579	0.00999724	0.286173	si:dkey-247i3.5	4	33225161	33230042	+	1980	protein_coding	si:dkey-247i3.5 [Source:ZFIN;Acc:ZDB-GENE-110914-32]	zf-C2H2	158	74	75	88	36	23	1.77295	0.799193	0.902305	0.69623	0.354507	0.265918
ENSDARG00000057429	212.283	237.252	369.643	450.592	480.58	387.156	-0.687957	0.010016	0.286216	arg1	12	9597151	9617770	-	1041	protein_coding	arginase 1 [Source:ZFIN;Acc:ZDB-GENE-040724-181]	-	199	230	325	592	516	355	4.24725	4.72457	7.43687	8.90853	9.66465	7.80663
ENSDARG00000033450	93.8737	241.378	102.363	93.6196	449.845	669.616	-1.46912	0.0100223	0.286216	nkap	14	33418500	33425233	-	1730	protein_coding	NFKB activating protein [Source:ZFIN;Acc:ZDB-GENE-030131-8064]	-	88	234	90	123	483	614	1.13016	2.89238	1.23924	1.11377	5.44362	8.12472
ENSDARG00000070229	1162.75	978.923	1070.26	839.532	811.211	822.298	0.376935	0.0100461	0.286366	zgc:158258	11	37683278	37693019	-	5353	protein_coding	zgc:158258 [Source:ZFIN;Acc:ZDB-GENE-070112-2272]	-	1090	949	941	1103	871	754	4.52412	3.791	4.18745	3.22785	3.17255	3.22448
ENSDARG00000101703	4.26699	5.15766	2.27473	49.4738	12.1076	13.087	-2.67563	0.010051	0.286366	zgc:158260	5	52801620	52813442	-	1474	protein_coding	zgc:158260 [Source:ZFIN;Acc:ZDB-GENE-061201-24]	-	4	5	2	65	13	12	0.0602931	0.0725366	0.0323214	0.690798	0.171962	0.186367
ENSDARG00000044976	1627.86	2265.24	2792.23	1500.2	852.191	1762.38	0.700309	0.0100935	0.28724	krt93	11	11454545	11458208	-	1622	protein_coding	keratin 93 [Source:ZFIN;Acc:ZDB-GENE-060421-4592]	Filament	1526	2196	2455	1971	915	1616	20.903	28.9512	36.0544	19.0358	10.9991	22.8074
ENSDARG00000028275	1530.78	543.617	1331.85	497.021	781.408	602	0.857237	0.0101394	0.28821	sult1st1	8	46499098	46509194	-	1614	protein_coding	sulfotransferase family 1, cytosolic sulfotransferase 1 [Source:ZFIN;Acc:ZDB-GENE-030131-2144]	Sulfotransfer_1	1435	527	1171	653	839	552	19.7539	6.9822	17.2827	6.33789	10.1355	7.82927
ENSDARG00000044301	241.085	183.613	168.33	82.9637	40.0483	142.866	1.16137	0.0101913	0.289348	atf1	6	39505565	39521832	-	6009	protein_coding	activating transcription factor 1 [Source:ZFIN;Acc:ZDB-GENE-030131-4334]	bZIP_1	226	178	148	109	43	131	0.835625	0.633436	0.586701	0.284158	0.139525	0.499063
ENSDARG00000052731	278.421	66.018	304.813	47.1904	16.7644	129.779	1.74888	0.0102531	0.290762	ankrd31	5	51001985	51011386	+	1771	protein_coding	ankyrin repeat domain 31 [Source:ZFIN;Acc:ZDB-GENE-050417-473]	-	261	64	268	62	18	119	3.27436	0.772763	3.60474	0.548414	0.198171	1.53821
ENSDARG00000030494	995.275	959.324	862.121	628.698	807.486	616.178	0.456826	0.0103227	0.292396	hfe2	16	42883799	42894628	-	1891	protein_coding	hemochromatosis type 2 [Source:ZFIN;Acc:ZDB-GENE-030131-651]	-	933	930	758	826	867	565	10.9621	10.5166	9.5485	6.84264	8.93953	6.83979
ENSDARG00000043154	8248.09	9910.96	8459.71	9718.94	12104.8	12770.7	-0.377956	0.0103923	0.294026	ucp2	10	36662640	36673388	+	2382	protein_coding	uncoupling protein 2 [Source:ZFIN;Acc:ZDB-GENE-990708-8]	Mito_carr	7732	9608	7438	12769	12997	11710	72.1199	86.2534	74.3827	83.9751	106.387	112.538
ENSDARG00000069476	51.2039	126.878	1430.8	60.8908	62.4009	50.1667	3.21305	0.0104821	0.296224	spint2	15	20239141	20250516	+	2024	protein_coding	serine peptidase inhibitor, Kunitz type, 2 [Source:ZFIN;Acc:ZDB-GENE-061013-323]	Kunitz_BPTI	48	123	1258	80	67	46	0.526909	1.29951	14.8057	0.619177	0.645433	0.520275
ENSDARG00000098653	10.6675	19.5991	9.0989	0	1.86271	1.09058	3.78857	0.0105826	0.298717	BX957252.1	4	76150837	76154252	-	2808	protein_coding	-	-	10	19	8	0	2	1	0.0791239	0.144691	0.0678657	0	0.0138874	0.00815246
ENSDARG00000104064	3.20024	24.7568	35.2582	61.652	88.4788	75.25	-1.83586	0.0106489	0.300164	si:rp71-5o12.3	4	31327980	31412964	+	5219	protein_coding	si:rp71-5o12.3 [Source:ZFIN;Acc:ZDB-GENE-070424-283]	NACHT	3	24	31	81	95	69	0.0127714	0.0983352	0.141492	0.243127	0.354914	0.302655
ENSDARG00000109337	2049.22	2525.19	2226.96	1590.77	1499.48	1996.85	0.4196	0.0106585	0.300164	nanos1	14	5117072	5119497	+	2426	protein_coding	nanos homolog 1 [Source:ZFIN;Acc:ZDB-GENE-030131-1623]	-	1921	2448	1958	2090	1610	1831	17.5931	21.5777	19.2256	13.4956	12.9396	17.2776
ENSDARG00000055064	7089.6	8179.01	9002.23	5460.38	6660.13	6671.08	0.36927	0.0108579	0.305068	prdx5	21	26657404	26664825	+	867	protein_coding	peroxiredoxin 5 [Source:ZFIN;Acc:ZDB-GENE-050522-159]	-	6646	7929	7915	7174	7151	6117	170.312	195.562	217.465	129.622	160.818	161.512
ENSDARG00000070986	109.875	299.144	174.017	95.903	94.067	95.9711	1.02843	0.0108746	0.305068	sergef	25	8086519	8138122	-	2273	protein_coding	secretion regulating guanine nucleotide exchange factor [Source:ZFIN;Acc:ZDB-GENE-061220-11]	-	103	290	153	126	101	88	1.0068	2.72825	1.60343	0.868373	0.866381	0.886276
ENSDARG00000024295	1481.71	2053.78	2126.87	1422.56	1054.29	1495.19	0.511568	0.0108771	0.305068	slc11a2	11	281833	287670	-	1663	protein_coding	solute carrier family 11 (proton-coupled divalent metal ion transporter), member 2 [Source:ZFIN;Acc:ZDB-GENE-021115-1]	-	1389	1991	1870	1869	1132	1371	18.5573	25.6014	26.7859	17.6057	13.2721	18.8726
ENSDARG00000105445	0	0	0	0	27.0093	11.9964	-6.0335	0.0108828	0.305068	CR769769.2	11	17093753	17097933	-	1548	processed_transcript	-	-	0	0	0	0	29	11	0	0	0	0	0.36527	0.16267
ENSDARG00000111097	11.7342	1.03153	10.2363	22.8341	65.1949	28.3551	-2.34354	0.0109001	0.305204	si:ch73-106l15.2	3	5366371	5394800	-	2149	protein_coding	si:ch73-106l15.2 [Source:ZFIN;Acc:ZDB-GENE-131119-94]	zf-B_box	11	1	9	30	70	26	0.113726	0.00995058	0.0997616	0.218686	0.63511	0.276964
ENSDARG00000018643	1403.84	1157.38	1187.41	2816.2	2005.21	1187.64	-0.681394	0.0109381	0.305717	igf2a	7	48870496	48876480	+	2090	protein_coding	insulin-like growth factor 2a [Source:ZFIN;Acc:ZDB-GENE-991111-3]	-	1316	1122	1044	3700	2153	1089	13.9899	11.4797	11.899	27.7326	20.0856	11.928
ENSDARG00000058015	446.967	394.045	440.159	548.779	616.558	574.736	-0.441625	0.0109544	0.305717	ano3	25	35375848	35468555	+	5648	protein_coding	anoctamin 3 [Source:ZFIN;Acc:ZDB-GENE-111031-3]	-	419	382	387	721	662	527	1.64825	1.44628	1.6322	1.99975	2.28534	2.136
ENSDARG00000073710	3249.31	4569.68	3410.95	5608.81	5407.45	4296.89	-0.447517	0.0109561	0.305717	usp7	3	27606505	27642128	+	7047	protein_coding	ubiquitin specific peptidase 7 (herpes virus-associated) [Source:ZFIN;Acc:ZDB-GENE-030131-3656]	UCH	3046	4430	2999	7369	5806	3940	9.60352	13.4426	10.1375	16.381	16.0642	12.7991
ENSDARG00000045316	1257.69	2098.14	1207.88	899.662	969.542	1153.83	0.59493	0.0110121	0.306928	map7d2b	24	24118193	24163201	-	6261	protein_coding	MAP7 domain containing 2b [Source:ZFIN;Acc:ZDB-GENE-091118-82]	-	1179	2034	1062	1182	1041	1058	4.18384	6.94692	4.04053	2.95739	3.24186	3.86837
ENSDARG00000088202	39.4696	48.482	60.2802	66.2188	194.653	97.0616	-1.27158	0.0110407	0.307373	sh3d19	1	24376698	24462691	-	5439	protein_coding	SH3 domain containing 19 [Source:ZFIN;Acc:ZDB-GENE-050522-481]	SH3_1	37	47	53	87	209	89	0.151143	0.184784	0.232121	0.250574	0.749229	0.374591
ENSDARG00000055750	53.3374	26.8198	27.2967	158.316	92.2042	45.8044	-1.46701	0.0110722	0.307897	foxp3a	8	25716308	25729543	-	1784	protein_coding	forkhead box P3a [Source:ZFIN;Acc:ZDB-GENE-061116-2]	Fork_head	50	26	24	208	99	42	0.622702	0.311647	0.32046	1.82643	1.082	0.53894
ENSDARG00000103342	10085	13459.4	10679.8	7193.49	7881.13	10160.9	0.439736	0.0111156	0.308424	wu:fa56d06	KN149797.1	55555	70688	-	2195	protein_coding	wu:fa56d06 [Source:ZFIN;Acc:ZDB-GENE-030131-9298]	-	9454	13048	9390	9451	8462	9317	95.6943	127.114	101.903	67.4495	75.1667	97.1689
ENSDARG00000026229	210.149	1.03153	200.176	0	9.31356	2.18116	5.1655	0.0111164	0.308424	prnpa	8	43053519	43056975	+	898	protein_coding	prion protein a [Source:ZFIN;Acc:ZDB-GENE-041217-6]	-	197	1	176	0	10	2	4.8741	0.0238127	4.66868	0	0.217125	0.0509847
ENSDARG00000097262	213.349	345.563	237.709	162.883	146.223	173.402	0.724407	0.0111988	0.309885	AL808129.1	8	43934595	43940177	-	2190	lincRNA	-	-	200	335	209	214	157	159	2.02904	3.27104	2.27331	1.53075	1.39779	1.66203
ENSDARG00000018404	3472.26	2560.26	2940.08	3874.94	4328.94	3588.01	-0.394313	0.0111998	0.309885	krt18	23	10347851	10351754	+	1851	protein_coding	keratin 18 [Source:ZFIN;Acc:ZDB-GENE-030411-6]	Filament	3255	2482	2585	5091	4648	3290	39.0706	28.6735	33.2668	43.0856	48.9606	40.6888
ENSDARG00000056639	636.848	675.653	740.423	551.823	380.925	503.848	0.514271	0.0112072	0.309885	carmil2	18	22302635	22396371	+	5241	protein_coding	capping protein regulator and myosin 1 linker 2 [Source:ZFIN;Acc:ZDB-GENE-050419-197]	-	597	655	651	725	409	462	2.53084	2.67247	2.95886	2.167	1.52158	2.01797
ENSDARG00000102020	576.043	806.658	582.33	762.658	1309.49	940.08	-0.615651	0.0112465	0.310617	pnpla3	4	8780179	8795250	-	1891	protein_coding	patatin-like phospholipase domain containing 3 [Source:ZFIN;Acc:ZDB-GENE-040718-27]	-	540	782	512	1002	1406	862	6.34464	8.84301	6.44964	8.30064	14.4971	10.4352
ENSDARG00000041304	2649.8	2569.55	2660.29	2966.14	3559.64	3281.56	-0.315543	0.0112724	0.310981	trak1a	16	5786770	5873866	-	5170	protein_coding	trafficking protein, kinesin binding 1a [Source:ZFIN;Acc:ZDB-GENE-100922-182]	-	2484	2491	2339	3897	3822	3009	10.675	10.3031	10.777	11.808	14.4141	13.3235
ENSDARG00000019365	11.7342	50.545	25.022	168.211	36.3229	89.4276	-1.75192	0.0114405	0.315197	zgc:110712	11	11565996	11575070	-	1894	protein_coding	zgc:110712 [Source:ZFIN;Acc:ZDB-GENE-050417-50]	Filament	11	49	22	221	39	82	0.129038	0.553224	0.276694	1.82788	0.401487	0.991105
ENSDARG00000103763	496.037	1052.16	893.967	470.382	480.58	564.921	0.688583	0.0114511	0.315197	l3hypdh	6	13083146	13091856	+	1255	protein_coding	trans-L-3-hydroxyproline dehydratase [Source:ZFIN;Acc:ZDB-GENE-170412-1]	-	465	1020	786	618	516	518	8.23217	17.3797	14.9189	7.71401	8.01665	9.4487
ENSDARG00000055108	475.769	193.928	177.429	593.686	507.589	488.58	-0.908298	0.0114999	0.316137	gde1	22	26839241	26852516	-	2135	protein_coding	glycerophosphodiester phosphodiesterase 1 [Source:ZFIN;Acc:ZDB-GENE-040426-881]	-	446	188	156	780	545	448	4.64132	1.88298	1.74054	5.72311	4.97721	4.80359
ENSDARG00000115564	14.9345	7.22072	2.27473	0	0	0	5.5931	0.0115517	0.316137	si:ch211-271g18.4	4	36083288	36091378	+	1006	protein_coding	si:ch211-271g18.4 [Source:ZFIN;Acc:ZDB-GENE-110914-58]	zf-C2H2	14	7	2	0	0	0	0.309197	0.148794	0.0473576	0	0	0
ENSDARG00000057167	4997.71	6426.44	5479.81	7327.45	6726.25	7328.7	-0.339019	0.0115517	0.316137	eif4g2b	18	16715864	16726206	+	4669	protein_coding	eukaryotic translation initiation factor 4, gamma 2b [Source:ZFIN;Acc:ZDB-GENE-030131-6550]	-	4685	6230	4818	9627	7222	6720	22.2941	28.5331	24.581	32.3	30.1593	32.9482
ENSDARG00000099172	81.0728	114.5	77.3407	26.6397	39.117	55.6196	1.17833	0.011553	0.316137	BX000701.1	3	6895555	6902975	-	1157	protein_coding	-	zf-C2H2	76	111	68	35	42	51	1.45944	2.05151	1.40002	0.473882	0.707788	1.00907
ENSDARG00000023914	108.808	107.279	146.72	152.988	277.544	219.207	-0.840073	0.0115562	0.316137	mark4a	5	36768674	36822220	+	2505	protein_coding	MAP/microtubule affinity-regulating kinase 4a [Source:ZFIN;Acc:ZDB-GENE-060531-156]	Pkinase	102	104	129	201	298	201	0.904685	0.887791	1.2267	1.25697	2.31951	1.83685
ENSDARG00000042874	299.756	109.342	444.709	165.166	97.7924	116.692	1.16698	0.0115631	0.316137	phlda2	25	23524796	23526086	-	1291	protein_coding	pleckstrin homology-like domain, family A, member 2 [Source:ZFIN;Acc:ZDB-GENE-050522-73]	-	281	106	391	217	105	107	4.83599	1.75576	7.21453	2.63311	1.58581	1.89733
ENSDARG00000071143	0	222.811	247.945	0	0	0	9.86012	0.0116205	0.317044	si:dkey-208m12.2	22	27189979	27362439	-	1650	protein_coding	si:dkey-208m12.2 [Source:ZFIN;Acc:ZDB-GENE-060503-716]	ig	0	216	218	0	0	0	0	2.79933	3.14724	0	0	0
ENSDARG00000098077	6.40048	13.4099	14.7857	41.8624	52.1559	25.0833	-1.78747	0.0116223	0.317044	si:dkey-238o14.3	4	62702193	62741538	-	3388	protein_coding	si:dkey-238o14.3 [Source:ZFIN;Acc:ZDB-GENE-110913-25]	NACHT	6	13	13	55	56	23	0.0393471	0.0820512	0.0914023	0.254305	0.322279	0.155407
ENSDARG00000081938	1594.79	1372.97	655.121	469.62	677.096	907.363	0.819807	0.0116658	0.317872	NC_002333.13	MT	6178	6250	-	73	Mt_tRNA	-	-	1495	1331	576	617	727	832	455.012	389.888	187.956	132.403	194.177	260.907
ENSDARG00000074085	80.006	64.9865	73.9286	121.021	160.193	116.692	-0.862542	0.0116908	0.318199	si:ch1073-188e1.1	22	6788761	6801876	-	432	protein_coding	si:ch1073-188e1.1 [Source:ZFIN;Acc:ZDB-GENE-070705-5]	-	75	63	65	159	172	107	3.85729	3.11847	3.58416	5.76565	7.76304	5.67004
ENSDARG00000110658	76.8058	85.6171	80.7528	47.9515	13.9703	4.36232	1.858	0.011711	0.318199	zgc:174696	4	42065748	42074960	-	1870	protein_coding	zgc:174696 [Source:ZFIN;Acc:ZDB-GENE-030131-2836]	zf-C2H2	72	83	71	63	15	4	0.855452	0.949121	0.904428	0.527757	0.1564	0.0489671
ENSDARG00000116843	30.9357	8.25225	11.3736	47.1904	54.95	59.9819	-1.67941	0.0117169	0.318199	BX324216.4	22	10010292	10014369	+	3707	protein_coding	-	-	29	8	10	62	59	55	0.173812	0.0461479	0.0642591	0.262002	0.310325	0.339646
ENSDARG00000101199	59757	50789.5	49881.3	64895.2	64339	67225.6	-0.292302	0.0117383	0.318296	rbp4	12	5115929	5120339	-	1574	protein_coding	retinol binding protein 4, plasma [Source:ZFIN;Acc:ZDB-GENE-000210-19]	-	56018	49237	43857	85261	69081	61642	790.729	668.916	663.73	848.557	855.738	896.516
ENSDARG00000094004	212.283	239.315	179.703	360.778	272.887	334.808	-0.617115	0.0117466	0.318296	FP102120.1	9	1372946	1376460	+	1993	processed_transcript	-	-	199	232	158	474	293	307	2.21846	2.48923	1.88846	3.72569	2.86647	3.52628
ENSDARG00000056911	7.46723	4.12613	11.3736	0	0	0	5.50168	0.0117783	0.318801	or133-1	21	21599225	21600640	-	1416	protein_coding	odorant receptor, family H, subfamily 133, member 1 [Source:ZFIN;Acc:ZDB-GENE-070806-34]	7tm_1	7	4	10	0	0	0	0.109835	0.0604062	0.168226	0	0	0
ENSDARG00000003320	193.081	113.468	386.703	398.835	383.719	619.45	-1.0165	0.0118043	0.319148	fam91a1	19	33093395	33137720	+	3940	protein_coding	family with sequence similarity 91, member A1 [Source:ZFIN;Acc:ZDB-GENE-040426-1187]	-	181	110	340	524	412	568	1.02067	0.59701	2.05561	2.08339	2.03886	3.30018
ENSDARG00000100303	9.60072	4.12613	9.0989	0	0	0	5.49329	0.0118315	0.319529	CU638714.1	24	19863246	19868789	+	5544	protein_coding	-	RVT_1	9	4	8	0	0	0	0.0360682	0.0154284	0.0343735	0	0	0
ENSDARG00000099253	7.46723	9.28378	5.68681	0	0	0	5.46998	0.0119102	0.321066	CU861469.1	25	1195282	1196112	-	157	lincRNA	-	-	7	9	5	0	0	0	0.990612	1.22582	0.758626	0	0	0
ENSDARG00000043514	364.827	389.919	268.418	517.572	463.815	511.482	-0.544303	0.0119226	0.321066	si:dkey-239i20.4	20	15114957	15134513	-	3370	protein_coding	si:dkey-239i20.4 [Source:ZFIN;Acc:ZDB-GENE-030131-2644]	FMO-like	342	378	236	680	498	469	2.25476	2.39854	1.66817	3.16093	2.88129	3.18588
ENSDARG00000062335	221.883	240.347	150.132	97.4253	85.6847	150.5	0.8806	0.0119389	0.321066	nudt14	20	21268795	21342371	+	1925	protein_coding	nudix (nucleoside diphosphate linked moiety X)-type motif 14 [Source:ZFIN;Acc:ZDB-GENE-041014-254]	-	208	233	132	128	92	138	2.4007	2.58827	1.63343	1.04163	0.931846	1.6411
ENSDARG00000112642	2.13349	15.473	6.82418	0	0	0	5.59304	0.0119518	0.321066	BX649423.1	4	16069577	16073135	+	368	processed_transcript	-	-	2	15	6	0	0	0	0.12075	0.871622	0.388384	0	0	0
ENSDARG00000105494	242.152	180.518	178.566	293.037	282.201	359.891	-0.635835	0.0119543	0.321066	si:ch211-113d11.8	14	46250864	46259523	-	739	protein_coding	si:ch211-113d11.8 [Source:ZFIN;Acc:ZDB-GENE-160113-48]	-	227	175	157	385	303	330	6.82474	5.06382	5.06072	8.16115	7.99439	10.2225
ENSDARG00000033251	1503.05	1388.44	1246.55	1740.72	2178.44	1615.15	-0.419467	0.0119769	0.321318	osbpl3a	19	19988869	20033047	+	3694	protein_coding	oxysterol binding protein-like 3a [Source:ZFIN;Acc:ZDB-GENE-040912-77]	-	1409	1346	1096	2287	2339	1481	8.4746	7.79172	7.06758	9.6985	12.3458	9.17792
ENSDARG00000100781	163.212	551.869	193.352	116.454	102.449	184.308	1.17424	0.0119907	0.321334	col28a2b	6	3640381	3675797	+	3426	protein_coding	collagen, type XXVIII, alpha 2b [Source:ZFIN;Acc:ZDB-GENE-130530-762]	VWA	153	535	170	153	110	169	0.992222	3.33927	1.182	0.699583	0.626026	1.12924
ENSDARG00000093024	1451.84	930.441	1295.46	901.184	934.15	724.145	0.522206	0.0120085	0.321458	si:ch211-213a13.2	22	9009496	9057108	+	11125	protein_coding	si:ch211-213a13.2 [Source:ZFIN;Acc:ZDB-GENE-050208-551]	NACHT	1361	902	1139	1184	1003	664	2.71809	1.73377	2.43883	1.6672	1.75787	1.36632
ENSDARG00000086708	281.621	237.252	321.874	384.373	429.355	406.786	-0.538203	0.0120555	0.322361	CR847543.1	8	25342896	25351695	+	3509	protein_coding	-	-	264	230	283	505	461	373	1.67157	1.40162	1.92115	2.25446	2.56156	2.43339
ENSDARG00000013460	199.482	280.577	221.786	118.737	128.527	174.493	0.738584	0.0121931	0.325411	wfikkn2a	3	18097700	18104658	+	1944	protein_coding	info WAP, follistatin/kazal, immunoglobulin, kunitz and netrin domain containing 2a [Source:ZFIN;Acc:ZDB-GENE-120914-1]	Kunitz_BPTI	187	272	195	156	138	160	2.13723	2.99197	2.38944	1.25708	1.38411	1.88412
ENSDARG00000042613	19878.8	12217.5	20209.8	13771.2	12899.3	9505.5	0.531856	0.0121962	0.325411	crp2	24	38092608	38097305	-	785	protein_coding	C-reactive protein 2 [Source:ZFIN;Acc:ZDB-GENE-030131-5826]	-	18635	11844	17769	18093	13850	8716	527.43	322.637	539.201	361.057	344.007	254.175
ENSDARG00000095896	1161.69	1551.42	1129.4	742.868	939.738	1037.14	0.499775	0.0122409	0.326244	pou3f3b	6	14949950	14953352	+	3403	protein_coding	POU class 3 homeobox 3b [Source:ZFIN;Acc:ZDB-GENE-980526-140]	Pou	1089	1504	993	976	1009	951	7.11002	9.45085	6.95096	4.49286	5.78118	6.39741
ENSDARG00000099432	40.5364	33.009	53.4561	86.0083	148.086	62.1631	-1.22472	0.0124229	0.330734	si:ch211-246b8.1	4	34369818	34408625	+	5486	protein_coding	si:ch211-246b8.1 [Source:ZFIN;Acc:ZDB-GENE-070705-136]	NACHT	38	32	47	113	159	57	0.153898	0.124732	0.20408	0.322669	0.565104	0.237851
ENSDARG00000111399	214.416	140.288	179.703	122.543	97.7924	77.4312	0.839134	0.0126104	0.335358	CR589947.3	3	3598555	3603348	+	4794	protein_coding	-	-	201	136	158	161	105	71	0.931543	0.606633	0.785085	0.526094	0.42705	0.339036
ENSDARG00000100370	0	3.09459	2.27473	27.4009	11.1763	11.9964	-3.23883	0.01265	0.336046	CT955963.1	4	64981411	65010907	+	4401	protein_coding	-	-	0	3	2	36	12	11	0	0.0145766	0.0108252	0.12814	0.0531639	0.0572173
ENSDARG00000012887	1003.81	993.365	859.846	687.305	742.291	761.225	0.383932	0.0127097	0.337263	znf143a	7	67220374	67252108	-	2208	protein_coding	zinc finger protein 143a [Source:ZFIN;Acc:ZDB-GENE-041114-154]	-	941	963	756	903	797	698	9.46881	9.32636	8.15605	6.40655	7.03795	7.23673
ENSDARG00000069045	249.619	247.568	241.121	348.6	328.769	369.707	-0.503509	0.0127527	0.338037	chtf8	18	17020967	17024878	+	1898	protein_coding	CTF8, chromosome transmission fidelity factor 8 homolog (S. cerevisiae) [Source:ZFIN;Acc:ZDB-GENE-050419-148]	-	234	240	212	458	353	339	2.73921	2.70396	2.66071	3.78011	3.62632	4.08874
ENSDARG00000038185	1848.67	884.023	1588.9	1062.54	836.358	871.374	0.641009	0.0128178	0.339064	gh1	3	22327738	22332913	+	1197	protein_coding	growth hormone 1 [Source:ZFIN;Acc:ZDB-GENE-030725-2]	-	1733	857	1397	1396	898	799	32.1669	15.3099	27.8009	18.2695	14.6275	15.2805
ENSDARG00000115875	0	0	4.54945	31.9677	7.45085	18.5399	-3.70313	0.0128288	0.339064	FP236812.4	7	73846609	73846995	-	387	protein_coding	-	Histone	0	0	4	42	8	17	0	0	0.24621	1.7001	0.403057	1.0056
ENSDARG00000043260	567.509	497.198	491.341	400.357	371.611	367.526	0.448811	0.0128447	0.339064	xylb	24	41233755	41267184	-	1590	protein_coding	xylulokinase homolog (H. influenzae) [Source:ZFIN;Acc:ZDB-GENE-040426-1373]	FGGY_N	532	482	432	526	399	337	7.43395	6.48239	6.47208	5.18232	4.89286	4.85198
ENSDARG00000105096	872.599	482.757	315.05	372.956	177.889	311.906	0.952806	0.0128471	0.339064	si:ch1073-67j19.1	4	7817996	7821466	+	913	protein_coding	si:ch1073-67j19.1 [Source:ZFIN;Acc:ZDB-GENE-141216-297]	-	818	468	277	490	191	286	19.9062	10.9612	7.22714	8.40738	4.07896	7.17102
ENSDARG00000070000	1892.41	2421	2646.64	1624.26	1958.64	974.979	0.610195	0.0129499	0.341129	txnipb	16	42869054	42872572	-	2018	protein_coding	thioredoxin interacting protein b [Source:ZFIN;Acc:ZDB-GENE-040917-1]	-	1774	2347	2327	2134	2103	894	19.5316	24.8701	27.4684	16.5657	20.3191	10.1415
ENSDARG00000058218	665.65	1161.5	1405.78	630.981	637.047	784.127	0.656045	0.0129534	0.341129	fam151a	2	11069055	11082914	-	2250	protein_coding	family with sequence similarity 151, member A [Source:ZFIN;Acc:ZDB-GENE-070705-105]	-	624	1126	1236	829	684	719	6.16179	10.7014	13.0856	5.77175	5.92735	7.3153
ENSDARG00000054201	839.53	939.725	949.698	1065.59	1177.23	1344.69	-0.393829	0.0130193	0.341752	rnf40	12	28910762	28933282	+	3815	protein_coding	ring finger protein 40 [Source:ZFIN;Acc:ZDB-GENE-030131-6607]	-	787	911	835	1400	1264	1233	4.58337	5.10633	5.21374	5.74869	6.46011	7.39868
ENSDARG00000061921	1580.92	1544.2	1110.07	1109.74	987.237	1008.79	0.447424	0.0130212	0.341752	gltpa	5	19850828	19861766	-	1463	protein_coding	glycolipid transfer protein a [Source:ZFIN;Acc:ZDB-GENE-060526-266]	-	1482	1497	976	1458	1060	925	22.5065	21.8808	15.8914	15.6116	14.127	14.4738
ENSDARG00000013203	77.8725	58.7973	64.8297	32.7288	21.4212	33.808	1.1961	0.0130308	0.341752	si:ch211-1f22.1	1	56943492	56948694	-	1016	protein_coding	si:ch211-1f22.1 [Source:ZFIN;Acc:ZDB-GENE-121214-79]	Ras	73	57	57	43	23	31	1.59637	1.19968	1.33641	0.662995	0.441389	0.69848
ENSDARG00000100420	608.046	618.919	627.824	859.322	818.662	740.504	-0.383748	0.0130331	0.341752	tpcn2	7	55005229	55051692	-	2325	protein_coding	two pore segment channel 2 [Source:ZFIN;Acc:ZDB-GENE-061103-202]	Ion_trans	570	600	552	1129	879	679	5.44699	5.5184	5.65553	7.60687	7.37145	6.68548
ENSDARG00000005913	3125.57	3852.77	3135.71	2722.58	2033.15	2796.25	0.421536	0.0130772	0.342539	tgm1l3	23	40234602	40250886	-	2459	protein_coding	transglutaminase 1 like 3 [Source:ZFIN;Acc:ZDB-GENE-120718-1]	Transglut_core	2930	3735	2757	3577	2183	2564	26.4737	32.4801	26.7076	22.7874	17.3094	23.8696
ENSDARG00000062929	2268.97	3045.08	2234.92	2936.46	4335.46	3255.38	-0.479593	0.0131335	0.343643	FAM83G	1	8127675	8141135	-	6253	protein_coding	si:dkeyp-9d4.4 [Source:ZFIN;Acc:ZDB-GENE-121214-254]	-	2127	2952	1965	3858	4655	2985	7.5576	10.0952	7.48568	9.66516	14.515	10.928
ENSDARG00000056156	205.882	283.671	0	0	0	2.18116	7.85261	0.0131569	0.343887	npdc1b	5	28870372	28915130	-	3891	protein_coding	neural proliferation, differentiation and control, 1b [Source:ZFIN;Acc:ZDB-GENE-140106-58]	NPDC1	193	275	0	0	0	2	1.10205	1.51132	0	0	0	0.0117667
ENSDARG00000091783	1890.28	2141.46	1271.57	1312.2	764.643	1337.05	0.635646	0.0131901	0.344385	si:dkeyp-71f10.5	3	30998362	31019832	-	933	protein_coding	si:dkeyp-71f10.5 [Source:ZFIN;Acc:ZDB-GENE-131121-547]	-	1772	2076	1118	1724	821	1226	42.1975	47.5807	28.5442	28.9462	17.1573	30.0812
ENSDARG00000100540	280.554	502.356	578.918	704.05	784.202	668.526	-0.663749	0.0132361	0.345217	CABZ01114105.1	KN150574.1	6811	18465	-	4867	protein_coding	-	NACHT	263	487	509	925	842	613	1.2006	2.1397	2.49123	2.97725	3.37317	2.88327
ENSDARG00000105287	7401.09	8773.18	7612.37	9482.22	9309.83	10806.6	-0.315253	0.0132567	0.345383	mpp1	21	37668173	37733571	-	9777	protein_coding	membrane protein, palmitoylated 1 [Source:ZFIN;Acc:ZDB-GENE-031113-4]	PDZ	6938	8505	6693	12458	9996	9909	15.7664	18.6017	16.3069	19.9608	19.9346	23.2012
ENSDARG00000018530	33.0692	51.5766	54.5934	15.9838	13.9703	20.721	1.46257	0.0132923	0.345942	mapkapk2b	8	37465380	37477845	+	1270	protein_coding	mitogen-activated protein kinase-activated protein kinase 2b [Source:ZFIN;Acc:ZDB-GENE-071018-1]	Pkinase	31	50	48	21	15	19	0.542329	0.841882	0.900316	0.25903	0.23029	0.34248
ENSDARG00000078615	677.384	554.964	598.253	841.816	905.278	726.326	-0.434849	0.0133505	0.347084	USP53 (1 of many)	7	69732435	69795488	-	2805	protein_coding	ubiquitin specific peptidase 53 [Source:HGNC Symbol;Acc:HGNC:29255]	UCH	635	538	526	1106	972	666	5.02974	4.10142	4.46694	6.17671	6.75648	5.43535
ENSDARG00000100061	94.9405	45.3874	52.3187	35.7734	4.65678	9.81522	1.92267	0.0133908	0.34776	si:dkey-16p6.1	4	31653917	31700186	-	6312	protein_coding	si:dkey-16p6.1 [Source:ZFIN;Acc:ZDB-GENE-081103-43]	NACHT	89	44	46	47	5	9	0.313277	0.149063	0.173599	0.116645	0.0154451	0.0326408
ENSDARG00000091116	1093.42	1551.42	1281.81	1397.44	2331.18	1977.22	-0.538676	0.0134465	0.348836	pkhd1l1	19	22850657	22919764	+	13133	protein_coding	polycystic kidney and hepatic disease 1 (autosomal recessive)-like 1 [Source:ZFIN;Acc:ZDB-GENE-060503-475]	TIG	1025	1504	1127	1836	2503	1813	1.73406	2.44889	2.04417	2.19	3.71607	3.16024
ENSDARG00000008075	27.7354	12.3784	25.022	92.8585	66.1263	31.6268	-1.55547	0.0134899	0.349589	illr4	19	40167363	40175800	-	986	protein_coding	immune-related, lectin-like receptor 4 [Source:ZFIN;Acc:ZDB-GENE-050311-5]	Lectin_C	26	12	22	122	71	29	0.58587	0.260249	0.5315	1.93829	1.404	0.673297
ENSDARG00000079652	846.997	942.82	879.182	729.168	508.52	689.247	0.469717	0.0135679	0.351238	caap1	7	73838557	73843720	-	1065	protein_coding	caspase activity and apoptosis inhibitor 1 [Source:NCBI gene;Acc:100329847]	-	794	914	773	958	546	632	16.5644	18.3519	17.2897	14.0913	9.99609	13.5848
ENSDARG00000094017	17.068	41.2613	20.4725	5.32795	8.3822	1.09058	2.39675	0.0136594	0.35323	znf1137	4	43074375	43091498	+	3238	protein_coding	zinc finger protein 1137 [Source:ZFIN;Acc:ZDB-GENE-071004-87]	zf-C2H2	16	40	18	7	9	1	0.109786	0.264161	0.13242	0.0338654	0.0541942	0.00706983
ENSDARG00000037587	132.277	271.293	207	341.75	322.249	350.076	-0.731466	0.0136874	0.353258	SYNPR	11	19622925	19694334	-	5905	protein_coding	si:dkey-30j16.3 [Source:ZFIN;Acc:ZDB-GENE-141212-294]	-	124	263	182	449	346	321	0.466559	0.952403	0.734191	1.19114	1.14247	1.24443
ENSDARG00000093622	984.607	1052.16	833.687	821.265	639.842	620.54	0.462495	0.0136895	0.353258	spc24	3	19355869	19363981	+	1602	protein_coding	SPC24, NDC80 kinetochore complex component, homolog (S. cerevisiae) [Source:ZFIN;Acc:ZDB-GENE-050522-456]	-	923	1020	733	1079	687	569	12.801	13.6152	10.8993	10.551	8.36144	8.13084
ENSDARG00000079862	116.275	85.6171	103.5	46.4293	61.4695	51.2573	0.941295	0.0137668	0.35454	kl	10	34001444	34026125	+	7860	protein_coding	klotho [Source:ZFIN;Acc:ZDB-GENE-110221-1]	Glyco_hydro_1	109	83	91	61	66	47	0.308112	0.225809	0.275789	0.121575	0.163723	0.136887
ENSDARG00000041896	1905.21	2173.44	1789.07	1649.38	1486.44	1477.74	0.346684	0.0137715	0.35454	dnajc5ga	20	38763953	38787341	-	2953	protein_coding	DnaJ (Hsp40) homolog, subfamily C, member 5 gamma a [Source:ZFIN;Acc:ZDB-GENE-030131-1583]	DnaJ	1786	2107	1573	2167	1596	1355	13.4376	15.2576	12.6889	11.4956	10.538	10.5042
ENSDARG00000057239	20.2682	7.22072	1.13736	19.0284	65.1949	56.7102	-2.29324	0.0137828	0.35454	tph2	18	16989764	17001056	-	2224	protein_coding	tryptophan hydroxylase 2 (tryptophan 5-monooxygenase) [Source:ZFIN;Acc:ZDB-GENE-040624-4]	-	19	7	1	25	70	52	0.189812	0.0673051	0.0107108	0.176092	0.613692	0.535247
ENSDARG00000089124	33.0692	67.0496	29.5714	0.761135	11.1763	15.2681	2.27591	0.0138253	0.355257	hbae1.3	3	55138413	55139127	-	555	protein_coding	hemoglobin, alpha embryonic 1.3 [Source:ZFIN;Acc:ZDB-GENE-061207-39]	-	31	65	26	1	12	14	1.24101	2.50441	1.11593	0.0282255	0.421575	0.577459
ENSDARG00000100133	2848.21	4522.23	2764.93	2185.22	2178.44	2724.27	0.516312	0.013875	0.356006	cnmd	9	53725128	53744243	+	2208	protein_coding	chondromodulin [Source:ZFIN;Acc:ZDB-GENE-010713-1]	-	2670	4384	2431	2871	2339	2498	26.8669	42.4577	26.2267	20.369	20.6547	25.8988
ENSDARG00000029720	388.296	462.126	370.78	337.944	233.77	227.931	0.608379	0.0138836	0.356006	si:dkeyp-9d4.2	1	8017069	8020589	-	1418	protein_coding	si:dkeyp-9d4.2 [Source:ZFIN;Acc:ZDB-GENE-090312-156]	-	364	448	326	444	251	209	5.70335	6.75595	5.47644	4.90503	3.45131	3.37408
ENSDARG00000109262	229.351	205.275	268.418	369.912	335.288	322.812	-0.549895	0.0139114	0.356342	CU928131.1	13	50287009	50309969	-	2052	protein_coding	-	I-set	215	199	236	486	360	296	2.32791	2.07377	2.73963	3.71017	3.42068	3.30218
ENSDARG00000094978	45.8701	64.9865	22.7473	11.417	0	13.087	2.44953	0.0139338	0.356542	si:ch73-18b11.2	20	2281933	2284402	+	522	protein_coding	si:ch73-18b11.2 [Source:ZFIN;Acc:ZDB-GENE-070912-333]	-	43	63	20	15	0	12	1.83022	2.5808	0.912676	0.450149	0	0.526255
ENSDARG00000090847	1824.14	1843.35	1793.62	2446.29	2084.37	2238.96	-0.310142	0.0139662	0.356995	si:ch211-209l18.4	22	6632702	6651382	-	3747	protein_coding	si:ch211-209l18.4 [Source:ZFIN;Acc:ZDB-GENE-110411-221]	I-set	1710	1787	1577	3214	2238	2053	10.1395	10.1983	10.0255	13.4368	11.6456	12.5427
ENSDARG00000086216	1894.54	1097.55	1234.04	1848.04	2401.04	1919.42	-0.545527	0.0140058	0.357632	prr13	11	13179	18449	-	1085	protein_coding	proline rich 13 [Source:ZFIN;Acc:ZDB-GENE-080709-1]	-	1776	1064	1085	2428	2578	1760	36.3679	20.9699	23.8209	35.0553	46.3276	37.1338
ENSDARG00000093877	1187.29	1362.65	1453.55	1210.21	800.966	821.207	0.498001	0.0141474	0.360507	FP015850.1	1	59128019	59130695	-	1112	protein_coding	-	Fibrinogen_C	1113	1321	1278	1590	860	753	22.238	25.4029	27.3768	22.3989	15.0793	15.5016
ENSDARG00000032197	249.619	256.851	250.22	374.479	406.071	310.815	-0.529421	0.014148	0.360507	klf12b	9	30720048	30783892	+	1826	protein_coding	Kruppel-like factor 12b [Source:ZFIN;Acc:ZDB-GENE-071004-22]	zf-C2H2	234	249	220	492	436	285	2.84721	2.91597	2.86998	4.22085	4.65557	3.57297
ENSDARG00000075754	918.469	854.108	1195.37	634.026	473.129	851.743	0.600106	0.0141941	0.361264	mri1	1	55191150	55210619	-	1642	protein_coding	methylthioribose-1-phosphate isomerase 1 [Source:ZFIN;Acc:ZDB-GENE-080204-109]	-	861	828	1051	833	508	781	11.6502	10.7831	15.2471	7.94707	6.03223	10.8884
ENSDARG00000031749	20.2682	16.5045	36.3956	52.5183	60.5381	71.9783	-1.34044	0.0142219	0.361264	CU861476.1	10	1899595	1900662	+	1068	protein_coding	-	7tm_1	19	16	32	69	65	66	0.395264	0.320357	0.713733	1.01208	1.18667	1.41468
ENSDARG00000013685	88.54	53.6396	71.6539	79.1581	121.076	326.084	-1.29653	0.0142222	0.361264	vsig8b	8	6576940	6609288	+	1344	protein_coding	V-set and immunoglobulin domain containing 8b [Source:ZFIN;Acc:ZDB-GENE-081104-51]	V-set	83	52	63	104	130	299	1.37209	0.827349	1.1166	1.21219	1.88595	5.09281
ENSDARG00000089582	280.554	144.414	183.115	133.199	81.9593	21.8116	1.35324	0.0142671	0.362028	si:dkey-265e15.2	4	30209190	30249797	-	3757	protein_coding	si:dkey-265e15.2 [Source:ZFIN;Acc:ZDB-GENE-081103-3]	NACHT	263	140	161	175	88	20	1.55532	0.796841	1.0208	0.729679	0.456697	0.121864
ENSDARG00000095601	0	0	0	0.761135	9.31356	17.4493	-5.5266	0.0143084	0.36226	BX465206.1	19	31079326	31083973	-	1101	processed_transcript	-	-	0	0	0	1	10	16	0	0	0	0.0142281	0.177092	0.332674
ENSDARG00000097798	4.26699	7.22072	1.13736	15.2227	23.2839	30.5362	-2.43687	0.0143123	0.36226	CU929037.3	17	49587635	49594737	-	720	lincRNA	-	-	4	7	1	20	25	28	0.123433	0.207898	0.0330845	0.435144	0.677009	0.890249
ENSDARG00000039892	1147.82	1061.45	1373.93	1523.79	1660.61	1479.92	-0.380826	0.0143209	0.36226	gnpnat1	17	15213496	15219940	+	1658	protein_coding	glucosamine-phosphate N-acetyltransferase 1 [Source:ZFIN;Acc:ZDB-GENE-050522-450]	Acetyltransf_1	1076	1029	1208	2002	1783	1357	14.4189	13.2714	17.3556	18.9154	20.9678	18.7362
ENSDARG00000095966	44.8034	31.9775	17.0604	9.89476	6.51949	8.72464	1.89844	0.0143503	0.362627	zgc:171699	22	6407445	6420239	-	1292	protein_coding	zgc:171699 [Source:ZFIN;Acc:ZDB-GENE-071004-24]	-	42	31	15	13	7	8	0.722257	0.513079	0.276558	0.157622	0.105639	0.141747
ENSDARG00000110173	78.9393	41.2613	73.9286	15.2227	30.7347	29.4457	1.37132	0.0144157	0.363902	BX323861.3	2	49667767	49748059	+	7120	protein_coding	-	-	74	40	65	20	33	27	0.230917	0.120134	0.217466	0.0440033	0.0903693	0.08681
ENSDARG00000100357	1982.02	1940.31	2112.08	2703.55	2770.78	2199.7	-0.347266	0.0144828	0.364938	si:ch73-44m9.3	22	8157374	8174244	-	906	protein_coding	si:ch73-44m9.3 [Source:ZFIN;Acc:ZDB-GENE-081104-290]	V-set	1858	1881	1857	3552	2975	2017	45.5641	44.3962	48.8249	61.4158	64.0244	50.964
ENSDARG00000095634	6.40048	15.473	20.4725	24.3563	93.1356	37.0797	-1.86901	0.0144995	0.364938	si:ch211-66k16.2	2	45454415	45456892	+	2253	protein_coding	si:ch211-66k16.2 [Source:ZFIN;Acc:ZDB-GENE-070912-303]	NACHT	6	15	18	32	100	34	0.0591691	0.142369	0.190313	0.222497	0.865418	0.345465
ENSDARG00000033029	461.901	382.698	333.247	210.073	241.221	316.268	0.620784	0.0145017	0.364938	pkd1b	12	21697540	21748008	+	11674	protein_coding	polycystic kidney disease 1b [Source:ZFIN;Acc:ZDB-GENE-100707-2]	-	433	371	293	276	259	290	0.824087	0.679578	0.597868	0.37036	0.432581	0.568675
ENSDARG00000097626	6.40048	9.28378	5.68681	0	0	0	5.39969	0.014634	0.36789	CR762400.1	21	17606383	17707361	+	1090	lincRNA	-	-	6	9	5	0	0	0	0.122301	0.176563	0.10927	0	0	0
ENSDARG00000056490	2246.57	2950.18	2594.32	1964.49	1953.98	2156.08	0.359335	0.0146511	0.36794	zgc:110158	2	41577507	41723487	-	7405	protein_coding	zgc:110158 [Source:ZFIN;Acc:ZDB-GENE-050522-195]	-	2106	2860	2281	2581	2098	1977	6.31885	8.25897	7.33766	5.46007	5.52418	6.11178
ENSDARG00000034650	451.234	572.5	486.791	366.867	389.307	317.359	0.491915	0.0146707	0.368023	fabp7b	20	40369257	40370736	-	673	protein_coding	fatty acid binding protein 7, brain, b [Source:ZFIN;Acc:ZDB-GENE-040614-4]	-	423	555	428	482	418	291	13.9647	17.6345	15.1491	11.2193	12.1101	9.89837
ENSDARG00000035339	4.26699	5.15766	9.0989	56.324	27.0093	8.72464	-2.32424	0.0146847	0.368023	ftr99	5	37040853	37047166	-	1717	protein_coding	finTRIM family, member 99 [Source:ZFIN;Acc:ZDB-GENE-141212-215]	SPRY	4	5	8	74	29	8	0.05176	0.0622708	0.110988	0.675144	0.329317	0.106661
ENSDARG00000033413	262.42	345.563	244.533	871.5	298.965	417.692	-0.898605	0.014708	0.36823	acot18	4	25691642	25704064	+	2468	protein_coding	acyl-CoA thioesterase 18 [Source:ZFIN;Acc:ZDB-GENE-041210-254]	-	246	335	215	1145	321	383	2.2146	2.90258	2.07516	7.26768	2.53599	3.55254
ENSDARG00000070320	1.06675	1.03153	11.3736	25.1175	22.3525	34.8986	-2.62632	0.0147799	0.369649	si:dkey-245p14.4	1	19535144	19537359	+	887	protein_coding	si:dkey-245p14.4 [Source:ZFIN;Acc:ZDB-GENE-061207-63]	-	1	1	10	33	24	32	0.0250485	0.024108	0.268555	0.582808	0.527563	0.825871
ENSDARG00000026655	2335.11	2175.5	2471.49	1949.27	1944.67	1608.61	0.342911	0.0147976	0.369711	tspo	6	40578219	40583253	-	934	protein_coding	translocator protein [Source:ZFIN;Acc:ZDB-GENE-041010-125]	-	2189	2109	2173	2561	2088	1475	52.072	48.2853	55.4205	42.9534	43.5884	36.1519
ENSDARG00000078419	1073.15	816.973	1015.67	685.783	766.506	725.236	0.41632	0.0149439	0.372984	filip1a	17	50013594	50022827	-	6674	protein_coding	filamin A interacting protein 1a [Source:ZFIN;Acc:ZDB-GENE-030131-4110]	-	1006	792	893	901	823	665	3.34901	2.5376	3.1873	2.11482	2.40437	2.28098
ENSDARG00000100315	1402.77	1880.48	1847.08	983.387	1264.78	1443.93	0.475466	0.0149838	0.373405	slc15a1a	9	1137430	1162804	+	2870	protein_coding	solute carrier family 15 (oligopeptide transporter), member 1a [Source:ZFIN;Acc:ZDB-GENE-091204-9]	-	1315	1823	1624	1292	1358	1324	10.18	13.5828	13.4791	7.05206	9.22582	10.5607
ENSDARG00000087188	1180.89	803.563	890.555	1239.89	1665.26	1187.64	-0.509588	0.0150066	0.373405	nfil3-6	3	14099693	14103551	-	2478	protein_coding	nuclear factor, interleukin 3 regulated, member 6 [Source:ZFIN;Acc:ZDB-GENE-040704-63]	bZIP_2	1107	779	783	1629	1788	1089	9.92547	6.72235	7.52693	10.2981	14.0687	10.0603
ENSDARG00000083046	261.353	299.144	203.588	169.733	159.262	162.496	0.636912	0.0150108	0.373405	NC_002333.19	MT	3726	3802	+	77	Mt_tRNA	-	-	245	290	179	223	171	149	70.6936	80.5364	55.3758	45.368	43.3005	44.2977
ENSDARG00000075629	340.292	245.505	246.808	383.612	427.492	407.877	-0.549467	0.0150421	0.373405	si:dkey-197i20.6	11	7350926	7355995	-	940	protein_coding	si:dkey-197i20.6 [Source:ZFIN;Acc:ZDB-GENE-131127-557]	-	319	238	217	504	459	374	7.53994	5.4142	5.49907	8.3992	9.52077	9.10814
ENSDARG00000103919	22044.3	24904.3	22760.9	18791.7	18042.2	20688.3	0.277288	0.015051	0.373405	si:ch73-1a9.3	10	39084354	39087854	+	1398	protein_coding	si:ch73-1a9.3 [Source:ZFIN;Acc:ZDB-GENE-141216-84]	-	20665	24143	20012	24689	19372	18970	328.423	369.291	340.989	276.651	270.181	310.632
ENSDARG00000092784	35.2027	30.9459	17.0604	5.32795	6.51949	9.81522	1.95616	0.0150527	0.373405	znf1109	4	60001731	60008646	+	1013	protein_coding	zinc finger protein 1109 [Source:ZFIN;Acc:ZDB-GENE-110914-77]	zf-C2H2	33	30	15	7	7	9	0.723785	0.633281	0.352727	0.108249	0.134734	0.203385
ENSDARG00000070157	3005.03	4204.52	2254.25	1974.38	1964.23	2544.32	0.546168	0.0150823	0.373759	tgm2a	23	43255328	43272125	+	2730	protein_coding	transglutaminase 2, C polypeptide A [Source:ZFIN;Acc:ZDB-GENE-040912-78]	Transglut_core	2817	4076	1982	2594	2109	2333	22.926	31.9269	17.2941	14.8848	15.0626	19.5631
ENSDARG00000055342	135.477	159.887	145.582	248.13	223.525	205.029	-0.619111	0.0150988	0.373787	slc16a13	7	20030888	20055983	+	5777	protein_coding	solute carrier family 16, member 13 (monocarboxylic acid transporter 13) [Source:ZFIN;Acc:ZDB-GENE-120907-2]	MFS_1	127	155	128	326	240	188	0.488434	0.573739	0.527795	0.883996	0.81002	0.744974
ENSDARG00000091954	0	224.874	139.896	0	0	0	9.49215	0.015133	0.374254	si:dkeyp-122a9.1	22	14338178	14346575	-	913	protein_coding	si:dkeyp-122a9.1 [Source:ZFIN;Acc:ZDB-GENE-060503-651]	-	0	218	123	0	0	0	0	5.10588	3.20916	0	0	0
ENSDARG00000036291	2311.64	2784.1	2667.12	1854.89	2027.56	2231.33	0.345024	0.0151713	0.374821	nucb2b	18	38191346	38210092	+	3316	protein_coding	nucleobindin 2b [Source:ZFIN;Acc:ZDB-GENE-030131-4775]	-	2167	2699	2345	2437	2177	2046	14.5194	17.405	16.8456	11.5127	12.8006	14.1246
ENSDARG00000027279	1603.32	1344.09	1014.53	942.285	973.267	954.258	0.465524	0.0152282	0.375282	numb	17	51821906	51893123	-	5815	protein_coding	numb homolog (Drosophila) [Source:ZFIN;Acc:ZDB-GENE-060422-1]	PID	1503	1303	892	1238	1045	875	5.74268	4.79159	3.65403	3.33508	3.50392	3.44464
ENSDARG00000094428	486.437	236.221	258.181	608.908	605.381	431.87	-0.74759	0.0152324	0.375282	si:dkey-31f5.8	4	18952482	18954001	-	1293	protein_coding	si:dkey-31f5.8 [Source:ZFIN;Acc:ZDB-GENE-041210-182]	-	456	229	227	800	650	396	7.83558	3.78723	4.18201	9.6923	9.80171	7.01104
ENSDARG00000012539	298.689	391.982	570.956	841.816	1134.39	371.888	-0.897128	0.0152362	0.375282	dnase1	3	27778975	27784457	-	1309	protein_coding	deoxyribonuclease I [Source:ZFIN;Acc:ZDB-GENE-040718-423]	Exo_endo_phos	280	380	502	1106	1218	341	4.75251	6.20767	9.13527	13.2358	18.1424	5.96349
ENSDARG00000042496	1336.63	1072.79	1139.64	986.431	906.209	751.41	0.423596	0.0153661	0.3781	parp12a	18	12839126	12858016	-	2359	protein_coding	poly (ADP-ribose) polymerase family, member 12a [Source:ZFIN;Acc:ZDB-GENE-050419-6]	WWE	1253	1040	1002	1296	973	689	11.8013	9.42736	10.1181	8.60622	8.04215	6.68617
ENSDARG00000094959	0	3.09459	13.6484	39.579	74.5085	7.63406	-2.87282	0.0154088	0.378767	si:ch73-379f5.5	3	8224622	8227209	+	906	protein_coding	si:ch73-379f5.5 [Source:ZFIN;Acc:ZDB-GENE-091204-256]	-	0	3	12	52	80	7	0	0.0708073	0.315508	0.899105	1.72167	0.176871
ENSDARG00000009250	7481.1	8004.69	7166.52	5812.79	5579.75	6861.93	0.311623	0.015485	0.380256	etfb	16	50214819	50229274	-	1388	protein_coding	electron-transfer-flavoprotein, beta polypeptide [Source:ZFIN;Acc:ZDB-GENE-040426-1931]	-	7013	7760	6301	7637	5991	6292	112.259	119.552	108.138	86.1923	84.1583	103.773
ENSDARG00000044973	38.4029	17.536	23.8846	146.138	24.2153	81.7935	-1.66192	0.0155607	0.38159	zgc:171226	11	11504014	11513985	+	1937	protein_coding	zgc:171226 [Source:ZFIN;Acc:ZDB-GENE-070822-8]	Filament	36	17	21	192	26	75	0.412931	0.187674	0.258254	1.55277	0.261716	0.886375
ENSDARG00000043332	160.012	83.5541	345.758	86.0083	99.6551	73.0689	1.18579	0.0155749	0.38159	prkcz	8	17554313	17771755	-	1800	protein_coding	protein kinase C, zeta [Source:ZFIN;Acc:ZDB-GENE-070511-1]	Pkinase	150	81	304	113	107	67	1.8515	0.962271	4.02308	0.983425	1.15904	0.852095
ENSDARG00000096269	6.40048	10.3153	4.54945	0	0	0	5.39294	0.0155863	0.38159	CR388364.2	6	39491846	39506586	-	956	antisense	-	-	6	10	4	0	0	0	0.139444	0.22368	0.0996689	0	0	0
ENSDARG00000101584	536.574	677.716	556.17	384.373	403.277	483.127	0.480193	0.0156259	0.382176	CU467822.1	7	14353922	14381369	-	1485	lincRNA	-	-	503	657	489	505	433	443	7.52569	9.46071	7.84404	5.32721	5.68524	6.8291
ENSDARG00000043431	273.087	344.532	460.632	130.154	94.9983	308.634	1.01754	0.0156862	0.383267	b3gntl1	1	57347888	57365052	+	2097	protein_coding	UDP-GlcNAc:betaGal beta-1,3-N-acetylglucosaminyltransferase-like 1 [Source:ZFIN;Acc:ZDB-GENE-050913-133]	Glycos_transf_2	256	334	405	171	102	283	2.71235	3.40591	4.60059	1.27742	0.948394	3.0894
ENSDARG00000068683	0	0	0	0	54.95	0	-6.52975	0.015741	0.384114	chmp2ba	9	19039608	19057957	+	663	protein_coding	charged multivesicular body protein 2Ba [Source:ZFIN;Acc:ZDB-GENE-070628-3]	ESCRT-III	0	0	0	0	59	0	0	0	0	0	1.7351	0
ENSDARG00000045273	93.8737	128.941	118.286	69.2633	63.3322	52.3479	0.879652	0.0157555	0.384114	tmem204	24	37854002	37877978	-	2078	protein_coding	transmembrane protein 204 [Source:ZFIN;Acc:ZDB-GENE-040724-12]	-	88	125	104	91	68	48	0.940897	1.28632	1.19219	0.686011	0.638044	0.528788
ENSDARG00000020417	195.215	156.793	237.709	121.021	90.3415	135.232	0.767059	0.0157682	0.384114	emx3	14	26363537	26377044	-	2987	protein_coding	empty spiracles homeobox 3 [Source:ZFIN;Acc:ZDB-GENE-990415-53]	Homeobox	183	152	209	159	97	124	1.3612	1.08816	1.66674	0.833868	0.633175	0.950325
ENSDARG00000044895	1097.68	2585.02	1319.34	837.249	957.434	1248.71	0.717483	0.0158012	0.384534	fmoda	11	21025895	21031773	-	1916	protein_coding	fibromodulin a [Source:ZFIN;Acc:ZDB-GENE-041008-23]	-	1029	2506	1160	1100	1028	1145	11.9323	27.9686	14.4218	8.99358	10.4613	13.6803
ENSDARG00000070416	1594.79	1609.19	1429.67	1265.01	1265.71	1184.37	0.31859	0.015823	0.384678	zgc:162816	11	31609481	31621674	+	2077	protein_coding	zgc:162816 [Source:ZFIN;Acc:ZDB-GENE-070410-94]	-	1495	1560	1257	1662	1359	1086	15.9923	16.061	14.4164	12.5352	12.7576	11.9696
ENSDARG00000055523	2118.56	2433.38	1404.64	2820.77	2591.96	2931.48	-0.486018	0.0158582	0.3849	slc22a6l	21	28478663	28494322	+	3108	protein_coding	solute carrier family 22 (organic anion transporter), member 6, like [Source:ZFIN;Acc:ZDB-GENE-040426-2249]	Sugar_tr	1986	2359	1235	3706	2783	2688	14.1972	16.2305	9.46549	18.6793	17.459	19.7986
ENSDARG00000036414	2643.4	4944.13	2701.24	3802.63	6405.87	5731	-0.631338	0.0158637	0.3849	si:ch73-335l21.1	7	20147202	20225261	+	7027	protein_coding	si:ch73-335l21.1 [Source:ZFIN;Acc:ZDB-GENE-130530-591]	PH	2478	4793	2375	4996	6878	5255	7.83495	14.5855	8.05102	11.1375	19.0844	17.1194
ENSDARG00000075842	109.875	94.9009	70.5165	52.5183	39.117	45.8044	1.00084	0.0159398	0.385761	pigt	23	12361899	12414082	+	2018	protein_coding	phosphatidylinositol glycan anchor biosynthesis, class T [Source:ZFIN;Acc:ZDB-GENE-090313-46]	-	103	92	62	69	42	42	1.13402	0.974881	0.73186	0.535628	0.405803	0.476446
ENSDARG00000074844	2407.65	2097.1	2244.02	1691.24	1974.47	1714.39	0.327009	0.0159457	0.385761	CABZ01061495.1	22	8337699	8353386	-	6477	protein_coding	-	V-set	2257	2033	1973	2222	2120	1572	7.74217	6.71195	7.25622	5.3741	6.38189	5.55603
ENSDARG00000116139	1302.5	1142.94	1455.82	812.892	1147.43	893.185	0.451321	0.0159505	0.385761	cdx1b	21	43976075	43992027	-	5384	protein_coding	caudal type homeobox 1 b [Source:ZFIN;Acc:ZDB-GENE-070615-29]	Caudal_act	1221	1108	1280	1068	1232	819	5.03867	4.40068	5.6632	3.10743	4.46162	3.48229
ENSDARG00000004049	1335.57	2011.49	1520.65	1073.96	1323.46	1141.84	0.460101	0.015967	0.385761	marcksa	20	3312859	3319736	-	1776	protein_coding	myristoylated alanine-rich protein kinase C substrate a [Source:ZFIN;Acc:ZDB-GENE-050522-145]	-	1252	1950	1337	1411	1421	1047	15.6627	23.4788	17.9327	12.4457	15.6005	13.4955
ENSDARG00000104864	517.372	478.631	473.143	338.705	341.808	398.062	0.447347	0.0159948	0.385761	klhdc2	17	135590	136937	+	890	protein_coding	kelch domain containing 2 [Source:ZFIN;Acc:ZDB-GENE-070410-69]	-	485	464	416	445	367	365	12.1076	11.1484	11.1342	7.83259	8.04013	9.38834
ENSDARG00000114451	498.171	388.887	386.703	1348.73	2416.87	378.431	-1.70204	0.0160018	0.385761	mmp13a	10	38610741	38620514	+	2556	protein_coding	matrix metallopeptidase 13a [Source:ZFIN;Acc:ZDB-GENE-031202-2]	PG_binding_1	467	377	340	1772	2595	347	4.05939	3.15403	3.16866	10.8602	19.7954	3.10781
ENSDARG00000087403	346.693	328.027	433.335	576.941	601.656	430.779	-0.540149	0.0160169	0.385761	si:ch211-214p13.3	9	9251466	9282519	-	1063	protein_coding	si:ch211-214p13.3 [Source:ZFIN;Acc:ZDB-GENE-060503-779]	-	325	318	381	758	646	395	6.7929	6.39704	8.53786	11.1705	11.8491	8.50648
ENSDARG00000094387	11.7342	3.09459	6.82418	0	0	0	5.41755	0.0160258	0.385761	si:dkeyp-30e7.2	9	41815312	41819888	-	2791	protein_coding	si:dkeyp-30e7.2 [Source:ZFIN;Acc:ZDB-GENE-081104-498]	THAP	11	3	6	0	0	0	0.0875665	0.0229851	0.0512093	0	0	0
ENSDARG00000074846	625.114	481.725	658.533	1124.2	838.22	659.801	-0.572306	0.0160565	0.386082	si:dkeyp-68b7.12	2	57953239	57991638	-	6915	protein_coding	si:dkeyp-68b7.12 [Source:ZFIN;Acc:ZDB-GENE-141212-333]	RhoGAP	586	467	579	1477	900	605	1.88283	1.44414	1.99454	3.34598	2.53768	2.00285
ENSDARG00000076015	0	0	1.13736	9.89476	7.45085	9.81522	-4.55156	0.0160709	0.386082	si:ch73-139e5.2	12	19029285	19035647	+	1716	protein_coding	si:ch73-139e5.2 [Source:ZFIN;Acc:ZDB-GENE-130531-47]	-	0	0	1	13	8	9	0	0	0.0138816	0.118676	0.0908991	0.120064
ENSDARG00000069381	1337.7	1688.62	1161.25	1339.6	539.255	558.377	0.779707	0.0161619	0.387885	si:ch211-125e6.5	9	33061564	33063083	-	694	protein_coding	si:ch211-125e6.5 [Source:ZFIN;Acc:ZDB-GENE-070912-39]	Lectin_C	1254	1637	1021	1760	579	512	40.1461	50.4399	35.0448	39.7272	16.267	16.8887
ENSDARG00000007186	245.352	286.766	309.363	166.689	201.173	196.304	0.578153	0.0161994	0.388035	ppp1r8a	19	15521997	15532515	+	1282	protein_coding	protein phosphatase 1, regulatory subunit 8a [Source:ZFIN;Acc:ZDB-GENE-060503-681]	FHA	230	278	272	219	216	180	3.98607	4.63705	5.05403	2.67603	3.28513	3.21418
ENSDARG00000062379	1808.14	1998.08	2245.15	1673.74	1638.26	1382.86	0.365506	0.0162079	0.388035	slc35a4	14	3062608	3071638	-	3789	protein_coding	solute carrier family 35, member A4 [Source:ZFIN;Acc:ZDB-GENE-061103-595]	-	1695	1937	1974	2199	1759	1268	9.93917	10.9318	12.4102	9.09151	9.05166	7.66091
ENSDARG00000019924	7144	7836.55	7144.91	5682.64	5535.98	6704.89	0.304074	0.0162262	0.388035	cmpk	2	10063747	10076929	+	1614	protein_coding	cytidylate kinase [Source:ZFIN;Acc:ZDB-GENE-040426-2113]	ADK	6697	7597	6282	7466	5944	6148	92.1896	100.652	92.7154	72.4636	71.8063	87.1999
ENSDARG00000026183	2106.83	2542.73	2122.32	1718.64	1669.92	1939.05	0.34655	0.0162335	0.388035	polr2eb	22	17606588	17611582	+	1215	protein_coding	polymerase (RNA) II (DNA directed) polypeptide E, b [Source:ZFIN;Acc:ZDB-GENE-040801-83]	-	1975	2465	1866	2258	1793	1778	36.1157	43.3836	36.5841	29.1127	28.7734	33.4997
ENSDARG00000003308	772.325	885.054	833.687	577.702	726.458	495.123	0.468769	0.0163016	0.388035	emc2	16	38659475	38729606	+	1475	protein_coding	ER membrane protein complex subunit 2 [Source:ZFIN;Acc:ZDB-GENE-040625-82]	-	724	858	733	759	780	454	10.9056	12.4388	11.8378	8.06093	10.3107	7.04611
ENSDARG00000074761	39.4696	23.7252	50.044	122.543	80.0966	59.9819	-1.21964	0.0163028	0.388035	bicdl1	8	3701042	3773374	-	2066	protein_coding	BICD family like cargo adaptor 1 [Source:ZFIN;Acc:ZDB-GENE-091204-439]	-	37	23	44	161	86	55	0.397902	0.238058	0.507317	1.22076	0.811625	0.609422
ENSDARG00000092222	181.347	92.8378	123.973	54.0406	12.1076	79.6124	1.45264	0.0163143	0.388035	si:ch211-271e10.3	5	38619813	38625183	+	932	protein_coding	si:ch211-271e10.3 [Source:ZFIN;Acc:ZDB-GENE-060526-147]	-	170	90	109	71	13	73	4.05264	2.06496	2.78592	1.19338	0.271966	1.79305
ENSDARG00000001769	267.753	326.996	293.44	656.099	390.238	362.073	-0.666952	0.0163218	0.388035	ptpra	21	15756549	15816317	+	3733	protein_coding	protein tyrosine phosphatase, receptor type, A [Source:ZFIN;Acc:ZDB-GENE-020107-1]	Y_phosphatase	251	317	258	862	419	332	1.4939	1.81588	1.64634	3.6173	2.18848	2.03594
ENSDARG00000040738	13339.7	19544.4	14356.9	10697.8	10250.5	13886.4	0.439614	0.0163282	0.388035	zgc:153846	9	22017368	22018304	+	628	protein_coding	zgc:153846 [Source:ZFIN;Acc:ZDB-GENE-060929-898]	Crystall	12505	18947	12623	14055	11006	12733	442.414	645.157	478.807	350.596	341.709	464.149
ENSDARG00000086481	1523.31	1292.51	2031.33	2010.92	2147.71	2539.96	-0.466685	0.0163525	0.388035	mogat3a	23	44712588	44723102	-	846	protein_coding	monoacylglycerol O-acyltransferase 3a [Source:ZFIN;Acc:ZDB-GENE-080305-11]	-	1428	1253	1786	2642	2306	2329	37.5027	31.6713	50.2885	48.9213	53.1467	63.021
ENSDARG00000075977	5.33374	136.162	32.9835	173.539	271.025	164.678	-1.80243	0.0163617	0.388035	prr5a	25	21075227	21092222	-	2067	protein_coding	proline rich 5a (renal) [Source:ZFIN;Acc:ZDB-GENE-130530-791]	-	5	132	29	228	291	151	0.0537446	1.36558	0.334206	1.72794	2.74498	1.67233
ENSDARG00000110485	19.2014	47.4505	39.8077	99.7087	66.1263	80.7029	-1.21259	0.0163619	0.388035	FP236318.1	25	207422	210730	-	483	protein_coding	-	Pkinase	18	46	35	131	71	74	0.828	2.03655	1.72615	4.24873	2.86615	3.50728
ENSDARG00000060637	205.882	321.838	202.451	127.871	137.841	173.402	0.736752	0.0164022	0.388035	clstn2	2	39108339	39555667	+	9327	protein_coding	calsyntenin 2 [Source:ZFIN;Acc:ZDB-GENE-070911-2]	Cadherin	193	312	178	168	148	159	0.459748	0.715315	0.454606	0.282165	0.30939	0.390248
ENSDARG00000015293	384.029	297.081	346.896	539.645	556.02	396.971	-0.539477	0.0164172	0.388035	fam110a	8	49206057	49207319	-	921	protein_coding	family with sequence similarity 110, member A [Source:ZFIN;Acc:ZDB-GENE-030521-6]	-	360	288	305	709	597	364	8.68456	6.68679	7.88856	12.0593	12.6387	9.04748
ENSDARG00000038709	595.245	934.568	749.522	630.981	447.051	462.406	0.564132	0.0164306	0.388035	si:dkeyp-66d1.7	2	37750016	37755128	+	1072	protein_coding	si:dkeyp-66d1.7 [Source:ZFIN;Acc:ZDB-GENE-070912-662]	-	558	906	659	829	480	424	11.565	18.0725	14.6436	12.1142	8.73039	9.05434
ENSDARG00000014348	480.036	363.099	213.824	645.443	609.107	477.674	-0.712724	0.0164331	0.388035	stk17b	9	24192370	24201159	+	2284	protein_coding	serine/threonine kinase 17b (apoptosis-inducing) [Source:ZFIN;Acc:ZDB-GENE-040426-1499]	Pkinase	450	352	188	848	654	438	4.37745	3.29558	1.96074	5.81614	5.58301	4.38999
ENSDARG00000018105	5438.28	4893.59	5872.2	6617.31	6953.5	6278.47	-0.292865	0.0164389	0.388035	casq1b	7	73717581	73752955	-	2513	protein_coding	calsequestrin 1b [Source:ZFIN;Acc:ZDB-GENE-060929-1070]	Calsequestrin	5098	4744	5163	8694	7466	5757	45.0726	40.368	48.9403	54.1954	57.9272	52.4433
ENSDARG00000095070	36.2694	22.6937	26.1593	86.0083	81.028	40.3515	-1.28865	0.0164894	0.388406	cd28	9	13985567	13989879	+	2891	protein_coding	CD28 molecule [Source:ZFIN;Acc:ZDB-GENE-070912-128]	V-set	34	22	23	113	87	37	0.261298	0.162727	0.189512	0.612302	0.586757	0.292981
ENSDARG00000027966	695.519	536.396	537.973	981.865	715.281	783.037	-0.487507	0.0164951	0.388406	ap1s3b	2	47587238	47620806	-	1079	protein_coding	adaptor-related protein complex 1, sigma 3 subunit, b [Source:ZFIN;Acc:ZDB-GENE-040912-62]	-	652	520	473	1290	768	718	13.4255	10.3054	10.4423	18.7285	13.878	15.2331
ENSDARG00000079462	1233.16	1163.57	929.225	1306.87	1520.9	1576.98	-0.404526	0.0165057	0.388406	si:ch211-131k2.3	12	6002715	6006865	+	959	protein_coding	si:ch211-131k2.3 [Source:ZFIN;Acc:ZDB-GENE-121214-210]	-	1156	1128	817	1717	1633	1446	26.7821	25.1522	20.2937	28.047	33.2013	34.5172
ENSDARG00000070108	2655.13	2981.13	2680.76	2332.12	2273.44	2222.6	0.28449	0.0165184	0.388406	dek	16	41015163	41030634	+	2865	protein_coding	DEK proto-oncogene [Source:ZFIN;Acc:ZDB-GENE-060512-191]	-	2489	2890	2357	3064	2441	2038	19.3021	21.5704	19.5971	16.7533	16.6123	16.2842
ENSDARG00000059411	267.753	206.306	292.302	141.571	201.173	114.511	0.743365	0.0166059	0.389825	impa2	24	792429	799026	+	828	protein_coding	inositol(myo)-1(or 4)-monophosphatase 2 [Source:ZFIN;Acc:ZDB-GENE-050522-349]	-	251	200	257	186	216	105	6.73517	5.16517	7.39367	3.51899	5.0864	2.90299
ENSDARG00000044216	90.6735	77.3649	156.956	60.8908	53.0873	41.4421	1.05895	0.0166108	0.389825	fto	7	36110972	36358735	-	4295	protein_coding	fat mass and obesity associated [Source:ZFIN;Acc:ZDB-GENE-061108-1]	-	85	75	138	80	57	38	0.439704	0.373407	0.765373	0.291784	0.258761	0.202538
ENSDARG00000056036	104.541	134.099	3.41209	3.04454	11.1763	29.4457	2.48384	0.0166827	0.391137	stxbp1b	5	28972935	29002322	+	5245	protein_coding	syntaxin binding protein 1b [Source:ZFIN;Acc:ZDB-GENE-060531-166]	Sec1	98	130	3	4	12	27	0.415131	0.530008	0.0136249	0.0119467	0.044609	0.117843
ENSDARG00000059305	945.138	1056.29	941.736	792.342	780.476	737.232	0.349146	0.0167246	0.391741	tmem37	9	917060	923251	+	3294	protein_coding	transmembrane protein 37 [Source:ZFIN;Acc:ZDB-GENE-040426-2208]	-	886	1024	828	1041	838	676	5.97606	6.64754	5.98776	4.95065	4.96029	4.69796
ENSDARG00000099112	102.408	57.7658	44.3572	28.162	34.4602	16.3587	1.36809	0.0167514	0.391823	si:dkey-71l4.3	4	75603917	75616197	-	4639	protein_coding	si:dkey-71l4.3 [Source:ZFIN;Acc:ZDB-GENE-120703-25]	NACHT	96	56	39	37	37	15	0.459782	0.258136	0.200262	0.124943	0.155512	0.0740206
ENSDARG00000070041	216.55	198.054	169.467	367.628	377.199	210.482	-0.711388	0.0167602	0.391823	zgc:153920	12	30528623	30540755	-	3928	protein_coding	zgc:153920 [Source:ZFIN;Acc:ZDB-GENE-061013-702]	PH	203	192	149	483	405	193	1.14823	1.04524	0.903592	1.92624	2.01035	1.12479
ENSDARG00000093415	292.289	128.941	176.291	394.268	264.505	392.609	-0.815388	0.0168922	0.394529	si:dkey-21e2.12	22	19365220	19367446	+	1024	protein_coding	si:dkey-21e2.12 [Source:ZFIN;Acc:ZDB-GENE-050208-697]	Trypsin	274	125	155	518	284	360	5.94505	2.61033	3.6057	7.92438	5.40761	8.04801
ENSDARG00000091771	130.143	205.275	130.797	207.79	281.27	282.46	-0.724281	0.0169474	0.395439	lysmd2	18	39416357	39430956	+	1527	protein_coding	LysM, putative peptidoglycan-binding, domain containing 2 [Source:ZFIN;Acc:ZDB-GENE-040801-250]	LysM	122	199	115	273	302	259	1.77511	2.78676	1.79397	2.80065	3.85616	3.88281
ENSDARG00000104968	99.2075	254.788	166.055	210.073	479.648	324.993	-0.963174	0.0169878	0.395671	si:ch211-227e10.1	4	54583639	54657615	+	8282	protein_coding	si:ch211-227e10.1 [Source:ZFIN;Acc:ZDB-GENE-050420-221]	NACHT	93	247	146	276	515	298	0.24949	0.637744	0.419928	0.522046	1.21244	0.823696
ENSDARG00000045542	1057.15	1226.49	1164.66	875.306	910.866	938.99	0.340001	0.0169898	0.395671	lamtor4	4	20051478	20054583	+	979	protein_coding	late endosomal/lysosomal adaptor, MAPK and MTOR activator 4 [Source:ZFIN;Acc:ZDB-GENE-030131-7438]	-	991	1189	1024	1150	978	861	22.4903	25.9707	24.9158	18.4014	19.4779	20.1329
ENSDARG00000045132	8781.46	10501	8506.34	5719.93	7576.58	7955.78	0.3871	0.0170679	0.39711	vdac1	21	45190582	45210092	-	2058	protein_coding	voltage-dependent anion channel 1 [Source:ZFIN;Acc:ZDB-GENE-030131-6514]	-	8232	10180	7479	7515	8135	7295	88.872	105.776	86.5676	57.203	77.0725	81.1458
ENSDARG00000106298	41.6031	18.5676	30.7088	5.32795	5.58814	13.087	1.9387	0.0171093	0.397414	CR751224.1	22	4735436	4742866	-	2001	protein_coding	-	BTB	39	18	27	7	6	12	0.433034	0.192358	0.321421	0.0548007	0.0584644	0.137284
ENSDARG00000057606	429.899	567.342	545.934	289.231	361.366	413.33	0.538605	0.0171196	0.397414	arl4ca	22	13977772	13979393	+	1622	protein_coding	ADP-ribosylation factor-like 4Ca [Source:ZFIN;Acc:ZDB-GENE-050417-265]	Arf	403	550	480	380	388	379	5.52026	7.25098	7.04933	3.67002	4.6641	5.34902
ENSDARG00000099046	32.0024	23.7252	21.6099	54.8017	65.1949	56.7102	-1.19099	0.0171299	0.397414	si:ch211-227p7.5	4	56651458	56673432	-	3688	protein_coding	si:ch211-227p7.5 [Source:ZFIN;Acc:ZDB-GENE-120703-10]	NACHT	30	23	19	72	70	52	0.180732	0.133359	0.122721	0.305828	0.370079	0.322774
ENSDARG00000022599	1449.71	976.86	716.539	1572.51	1456.64	1640.23	-0.570768	0.0171828	0.398191	dnpep	6	13896264	13920394	+	1931	protein_coding	aspartyl aminopeptidase [Source:ZFIN;Acc:ZDB-GENE-040426-852]	Peptidase_M18	1359	947	630	2066	1564	1504	15.6366	10.487	7.77169	16.7604	15.7922	17.83
ENSDARG00000089296	96.0072	69.1126	79.6154	43.3847	45.6364	23.9928	1.10808	0.0172042	0.398191	si:dkey-240n22.6	4	76926059	76964360	+	7825	protein_coding	si:dkey-240n22.6 [Source:ZFIN;Acc:ZDB-GENE-070705-411]	NACHT	90	67	70	57	49	22	0.255543	0.183095	0.213094	0.114111	0.122095	0.0643612
ENSDARG00000112606	69.3386	43.3243	31.8462	25.1175	6.51949	2.18116	2.0711	0.0172406	0.398191	BX248128.1	KN147636.1	158783	161753	+	1684	protein_coding	-	zf-C2H2	65	42	28	33	7	2	0.857583	0.533325	0.396071	0.306978	0.0810481	0.0271878
ENSDARG00000018441	1256.63	1272.91	1164.66	1485.74	1483.65	1611.88	-0.309976	0.0172413	0.398191	heg1	9	38684871	38707510	+	4550	protein_coding	heart development protein with EGF-like domains 1 [Source:ZFIN;Acc:ZDB-GENE-040714-1]	EGF_CA	1178	1234	1024	1952	1593	1478	5.75226	5.79947	5.361	6.72053	6.8264	7.43616
ENSDARG00000063559	416.031	362.068	359.407	293.798	217.006	274.826	0.533352	0.0172472	0.398191	pigx	22	2931340	2937529	-	902	protein_coding	phosphatidylinositol glycan anchor biosynthesis, class X [Source:ZFIN;Acc:ZDB-GENE-070705-212]	-	390	351	316	386	233	252	9.60645	8.32119	8.34522	6.70372	5.03659	6.39558
ENSDARG00000088567	167.479	124.815	126.247	208.551	239.358	208.301	-0.64858	0.0172615	0.398191	VPS72	16	29630965	29647738	+	1304	protein_coding	si:ch211-203d17.1 [Source:ZFIN;Acc:ZDB-GENE-100922-13]	YL1	157	121	111	274	257	191	2.67502	1.98423	2.0277	3.29161	3.84275	3.35306
ENSDARG00000071029	77.8725	51.5766	23.8846	218.446	100.586	71.9783	-1.35209	0.0172832	0.398304	si:dkey-147f3.4	23	16928506	16945441	+	1545	protein_coding	si:dkey-147f3.4 [Source:ZFIN;Acc:ZDB-GENE-061009-29]	F-box	73	50	21	287	108	66	1.04978	0.692032	0.323779	2.90997	1.36296	0.977916
ENSDARG00000074359	2.13349	18.5676	19.3352	35.7734	82.8907	35.9891	-1.95079	0.0172991	0.398304	si:ch211-155k24.1	19	20143850	20148469	-	3366	protein_coding	si:ch211-155k24.1 [Source:ZFIN;Acc:ZDB-GENE-110131-4]	zf-CCHC	2	18	17	47	89	33	0.0132014	0.114352	0.120307	0.218735	0.515541	0.224432
ENSDARG00000113564	45.8701	36.1036	21.6099	4.56681	16.7644	5.4529	1.95492	0.0173341	0.398733	znf1107	4	44804898	44892744	+	1375	protein_coding	zinc finger protein 1107 [Source:ZFIN;Acc:ZDB-GENE-131122-103]	zf-C2H2	43	35	19	6	18	5	0.694817	0.544315	0.329161	0.0683571	0.255245	0.083244
ENSDARG00000059792	161.079	62.9234	101.225	212.357	197.447	196.304	-0.89887	0.0174162	0.400244	trpm5	7	48667081	48702051	+	4675	protein_coding	transient receptor potential cation channel, subfamily M, member 5 [Source:ZFIN;Acc:ZDB-GENE-060503-736]	Ion_trans	151	61	89	279	212	180	0.71763	0.279019	0.453488	0.934884	0.884181	0.881408
ENSDARG00000041572	237.885	205.275	378.742	437.653	494.55	372.978	-0.668763	0.0174665	0.400851	zfpm1	18	17270427	17399376	-	5050	protein_coding	zinc finger protein, FOG family member 1 [Source:ZFIN;Acc:ZDB-GENE-050419-238]	-	223	199	333	575	531	342	0.981112	0.842649	1.57076	1.78366	2.05017	1.55032
ENSDARG00000102554	660.316	784.996	661.945	883.678	1211.69	833.203	-0.47476	0.0174755	0.400851	zgc:112433	8	3405612	3407373	+	1434	protein_coding	zgc:112433 [Source:ZFIN;Acc:ZDB-GENE-050417-294]	-	619	761	582	1161	1301	764	9.59062	11.348	9.66788	12.6829	17.6895	12.1964
ENSDARG00000038429	824.595	1000.59	995.193	1207.16	1243.36	1161.47	-0.357114	0.0175005	0.401046	csrnp1b	24	19707609	19719240	-	2040	protein_coding	cysteine-serine-rich nuclear protein 1b [Source:ZFIN;Acc:ZDB-GENE-030131-1515]	-	773	970	875	1586	1335	1065	8.41888	10.1678	10.2173	12.1789	12.7596	11.951
ENSDARG00000075903	3.20024	12.3784	79.6154	95.1419	145.292	127.598	-1.9544	0.0175451	0.40169	chadlb	12	18989486	19007834	-	2681	protein_coding	chondroadherin-like b [Source:ZFIN;Acc:ZDB-GENE-121205-5]	-	3	12	70	125	156	117	0.0248616	0.0957127	0.621954	0.730379	1.13453	0.999022
ENSDARG00000094189	0	0	0	3.80568	12.1076	6.54348	-5.23726	0.017567	0.401814	CU207281.4	22	35454382	35455675	+	427	processed_transcript	-	-	0	0	0	5	13	6	0	0	0	0.183433	0.593612	0.321669
ENSDARG00000097249	2.13349	2.06306	0	15.9838	17.6958	7.63406	-3.28574	0.0175927	0.402024	BX537104.1	15	29161656	29271467	+	537	antisense	-	-	2	2	0	21	19	7	0.0827486	0.0796417	0	0.612605	0.689869	0.298407
ENSDARG00000068876	504.571	342.468	467.456	640.876	666.851	556.196	-0.504774	0.0176385	0.402693	zgc:153031	18	15132112	15141119	+	3094	protein_coding	zgc:153031 [Source:ZFIN;Acc:ZDB-GENE-060929-1190]	-	473	332	411	842	716	510	3.39661	2.29458	3.16431	4.26311	4.51211	3.77343
ENSDARG00000090038	62.9381	80.4595	78.478	240.519	115.488	97.0616	-1.03381	0.0177165	0.404092	BX248410.1	4	20566371	20571302	+	2831	protein_coding	-	-	59	78	69	316	124	89	0.463039	0.589169	0.580586	1.74857	0.854022	0.719674
ENSDARG00000088820	275.221	293.987	328.698	233.669	140.635	198.486	0.646824	0.0177329	0.404092	FP326649.1	3	240636	250145	+	1684	protein_coding	-	zf-C2H2	258	285	289	307	151	182	3.40395	3.61899	4.08802	2.85582	1.74832	2.47409
ENSDARG00000058815	194.148	310.491	243.396	169.733	94.9983	166.859	0.79345	0.0177654	0.404452	ihhb	6	7059999	7082108	-	1786	protein_coding	Indian hedgehog homolog b [Source:ZFIN;Acc:ZDB-GENE-980526-135]	-	182	301	214	223	102	153	2.2641	3.60388	2.85423	1.95595	1.11354	1.96108
ENSDARG00000032639	16099.3	19217.4	14167	11658.3	12944.9	14135	0.353299	0.0178564	0.406019	cd36	4	22658472	22671469	-	1880	protein_coding	CD36 molecule (thrombospondin receptor) [Source:ZFIN;Acc:ZDB-GENE-040718-55]	-	15092	18630	12456	15317	13899	12961	178.359	211.904	157.826	127.63	144.149	157.822
ENSDARG00000028222	270.954	219.716	244.533	194.851	140.635	122.145	0.679712	0.0178675	0.406019	itgb8	19	2275019	2307722	+	2639	protein_coding	integrin, beta 8 [Source:ZFIN;Acc:ZDB-GENE-071213-3]	EGF_2	254	213	215	256	151	112	2.13845	1.72594	1.94069	1.51962	1.11564	0.971549
ENSDARG00000092903	954.739	395.077	874.632	1410.38	1427.77	879.008	-0.741405	0.0179081	0.406277	zgc:153317	18	5523918	5527148	-	2209	protein_coding	zgc:153317 [Source:ZFIN;Acc:ZDB-GENE-060825-309]	-	895	383	769	1853	1533	806	9.00186	3.70756	8.29255	13.1406	13.5311	8.35267
ENSDARG00000102590	644.315	627.171	566.407	854.755	708.762	862.649	-0.400374	0.0179122	0.406277	polr3h	3	5019502	5030089	-	1308	protein_coding	polymerase (RNA) III (DNA directed) polypeptide H [Source:ZFIN;Acc:ZDB-GENE-040718-179]	-	604	608	498	1123	761	791	10.2597	9.93987	9.06941	13.4495	11.3439	13.8438
ENSDARG00000006447	378.695	422.928	501.577	353.167	280.338	176.674	0.682368	0.0179404	0.406539	slc19a3a	15	35139457	35156791	+	2115	protein_coding	solute carrier family 19 (thiamine transporter), member 3a [Source:ZFIN;Acc:ZDB-GENE-110411-41]	-	355	410	441	464	301	162	3.72926	4.14532	4.9669	3.43671	2.77487	1.75344
ENSDARG00000071216	0	0	0	0	199.31	159.225	-9.23555	0.0180995	0.409163	si:ch211-133n4.9	19	3300795	3303995	-	1467	protein_coding	si:ch211-133n4.9 [Source:ZFIN;Acc:ZDB-GENE-070424-126]	-	0	0	0	0	214	146	0	0	0	0	2.84427	2.27829
ENSDARG00000092765	98.1407	102.122	85.3022	25.8786	40.0483	66.5254	1.11864	0.0181088	0.409163	znf1151	22	2170887	2172559	+	1181	protein_coding	zinc finger protein 1151 [Source:ZFIN;Acc:ZDB-GENE-050208-561]	-	92	99	75	34	43	61	1.73078	1.79255	1.51276	0.450987	0.709914	1.1824
ENSDARG00000073867	699.786	745.797	727.912	834.965	942.532	1054.59	-0.380766	0.0181186	0.409163	rex1bd	22	21167096	21176269	-	1314	protein_coding	required for excision 1-B domain containing [Source:ZFIN;Acc:ZDB-GENE-081031-40]	-	656	723	640	1097	1012	967	11.0921	11.766	11.6022	13.0782	15.0166	16.8468
ENSDARG00000010610	354.16	288.829	553.896	226.057	223.525	290.094	0.694901	0.0181234	0.409163	sarm1	15	28188362	28200049	-	4019	protein_coding	sterile alpha and TIR motif containing 1 [Source:ZFIN;Acc:ZDB-GENE-040219-1]	SAM_1	332	280	487	297	240	266	1.83538	1.48979	2.88648	1.15764	1.16434	1.51513
ENSDARG00000097189	339.226	223.842	431.061	143.093	183.477	253.015	0.780735	0.018165	0.409722	FP101861.1	3	25984754	25988322	-	2278	lincRNA	-	-	318	217	379	188	197	232	3.10155	2.037	3.96317	1.29282	1.68616	2.33142
ENSDARG00000113804	65.0716	63.955	89.8517	93.6196	205.83	130.87	-0.975053	0.018183	0.409748	si:dkey-205i10.1	4	65537216	65732222	+	8607	protein_coding	si:dkey-205i10.1 [Source:ZFIN;Acc:ZDB-GENE-081104-499]	SPRY	61	62	79	123	221	120	0.157465	0.154037	0.218642	0.223866	0.500642	0.319165
ENSDARG00000012674	249.619	171.234	170.604	454.398	177.889	462.406	-0.88806	0.0182262	0.410342	rpusd4	11	17964689	18081864	+	2594	protein_coding	RNA pseudouridylate synthase domain containing 4 [Source:ZFIN;Acc:ZDB-GENE-040801-238]	-	234	166	150	597	191	424	2.00425	1.36843	1.37746	3.60529	1.43566	3.74181
ENSDARG00000016856	1180.89	1163.57	1064.57	929.346	773.957	943.352	0.365374	0.0183436	0.412603	pon2	16	24669883	24672919	-	1336	protein_coding	paraoxonase 2 [Source:ZFIN;Acc:ZDB-GENE-030131-7116]	-	1107	1128	936	1221	831	865	18.4097	18.0546	16.6889	14.3168	12.1278	14.8216
ENSDARG00000003615	1071.01	1541.11	2001.76	1112.78	960.228	1116.75	0.532351	0.0184088	0.413688	slc26a3.2	4	18804317	18823032	+	2687	protein_coding	solute carrier family 26 (anion exchanger), member 3, tandem duplicate 2 [Source:ZFIN;Acc:ZDB-GENE-041210-179]	Sulfate_transp	1004	1494	1760	1462	1031	1024	8.30178	11.8896	15.6028	8.52344	7.48132	8.72405
ENSDARG00000034588	4918.77	5376.34	5153.39	6100.5	7370.75	5778.98	-0.317441	0.0184438	0.413703	scn4ab	3	22242269	22316844	+	8024	protein_coding	sodium channel, voltage-gated, type IV, alpha, b [Source:ZFIN;Acc:ZDB-GENE-051201-1]	Ion_trans	4611	5212	4531	8015	7914	5299	12.7676	13.8899	13.4512	15.6476	19.2306	15.1178
ENSDARG00000061437	1090.22	1068.67	1079.36	1308.39	1353.26	1315.24	-0.296413	0.0184795	0.413703	inpp5f	13	25505580	25532487	+	3363	protein_coding	inositol polyphosphate-5-phosphatase F [Source:ZFIN;Acc:ZDB-GENE-041111-194]	-	1022	1036	949	1719	1453	1206	6.75195	6.58746	6.72197	8.00727	8.42414	8.2093
ENSDARG00000094451	1180.89	1298.7	1054.34	1507.81	1803.11	1346.87	-0.398399	0.01849	0.413703	cfp	8	23672254	23702295	-	5216	protein_coding	complement factor properdin [Source:ZFIN;Acc:ZDB-GENE-030131-9247]	TSP_1	1107	1259	927	1981	1936	1235	4.71536	5.16147	4.2335	5.94952	7.23694	5.4202
ENSDARG00000092257	9.60072	5.15766	21.6099	0.761135	0	2.18116	3.67716	0.0185085	0.413703	BX510992.1	20	18559913	18563299	+	1331	antisense	-	-	9	5	19	1	0	2	0.150234	0.0803298	0.340042	0.0117695	0	0.0343984
ENSDARG00000029431	50.1371	30.9459	39.8077	116.454	83.822	59.9819	-1.11066	0.0185087	0.413703	si:ch211-147k10.5	25	30074947	30114384	+	1404	protein_coding	si:ch211-147k10.5 [Source:ZFIN;Acc:ZDB-GENE-120411-9]	-	47	30	35	153	90	55	0.743765	0.456919	0.593825	1.7071	1.24986	0.896771
ENSDARG00000061444	226.15	215.59	194.489	137.765	139.703	145.047	0.59149	0.0185281	0.413703	ugt5c1	18	40460130	40461725	+	1596	protein_coding	UDP glucuronosyltransferase 5 family, polypeptide C1 [Source:ZFIN;Acc:ZDB-GENE-050419-68]	UDPGT	212	209	171	181	150	133	2.95126	2.80026	2.55223	1.77656	1.83251	1.90768
ENSDARG00000095132	71.472	37.1351	44.3572	141.571	119.214	67.616	-1.10547	0.0185283	0.413703	si:ch211-227e10.6	4	45033922	45098326	-	5107	protein_coding	si:ch211-227e10.6 [Source:ZFIN;Acc:ZDB-GENE-050420-355]	NACHT	67	36	39	186	128	62	0.291483	0.150738	0.18191	0.570535	0.488687	0.277915
ENSDARG00000111876	1.06675	1.03153	0	8.37249	40.9797	0	-4.53984	0.0185687	0.414012	CABZ01048392.1	KZ115989.1	57	10913	-	1917	protein_coding	-	-	1	1	0	11	44	0	0.01159	0.0111548	0	0.0898889	0.447525	0
ENSDARG00000003570	24849.9	26290.6	20924.1	19192.8	16571.6	21203.1	0.339197	0.018589	0.414012	hsp90b1	4	9836465	9843836	+	2764	protein_coding	heat shock protein 90, beta (grp94), member 1 [Source:ZFIN;Acc:ZDB-GENE-031002-1]	HATPase_c	23295	25487	18397	25216	17793	19442	187.253	197.181	158.55	142.914	125.516	161.023
ENSDARG00000076252	42.6699	31.9775	11.3736	6.85022	7.45085	0	2.56527	0.0185932	0.414012	si:dkey-247i3.1	4	33461796	33471361	+	1822	protein_coding	si:dkey-247i3.1 [Source:ZFIN;Acc:ZDB-GENE-110913-84]	zf-C2H2	40	31	10	9	8	0	0.487772	0.36383	0.13074	0.0773801	0.0856108	0
ENSDARG00000053389	468.302	276.45	427.648	591.402	557.882	572.555	-0.555117	0.0186464	0.41482	jade2	21	45386033	45410625	+	3239	protein_coding	jade family PHD finger 2 [Source:ZFIN;Acc:ZDB-GENE-120215-66]	-	439	268	376	777	599	525	3.01133	1.76933	2.76525	3.7579	3.60581	3.71052
ENSDARG00000099963	6.40048	27.8514	19.3352	29.6843	74.5085	65.4348	-1.65873	0.0186865	0.415332	si:dkey-27n6.1	4	62057454	62061713	+	2338	protein_coding	si:dkey-27n6.1 [Source:ZFIN;Acc:ZDB-GENE-041014-40]	NACHT	6	27	17	39	80	60	0.057018	0.246947	0.173206	0.26131	0.667164	0.587479
ENSDARG00000037845	8618.25	14003	9329.79	7880.03	6779.34	8602.5	0.457963	0.0187413	0.41617	col9a3	23	495514	524780	-	3113	protein_coding	collagen, type IX, alpha 3 [Source:ZFIN;Acc:ZDB-GENE-030131-9799]	Collagen	8079	13575	8203	10353	7279	7888	57.6612	93.2493	62.7698	52.0982	45.5911	58.0061
ENSDARG00000079664	177.08	299.144	266.143	120.259	185.34	136.323	0.749276	0.0188969	0.419242	zgc:172341	17	6956696	6971946	+	3841	protein_coding	zgc:172341 [Source:ZFIN;Acc:ZDB-GENE-080204-116]	DAO	166	290	234	158	199	125	0.960216	1.6145	1.45121	0.644389	1.01017	0.744992
ENSDARG00000094579	21.3349	55.7027	35.2582	104.276	58.6754	99.2428	-1.22234	0.019005	0.421257	b4galnt2.1	3	23063718	23085279	+	1651	protein_coding	beta-1,4-N-acetyl-galactosaminyl transferase 2, tandem duplicate 1 [Source:ZFIN;Acc:ZDB-GENE-030131-9081]	Glycos_transf_2	20	54	31	137	63	91	0.269146	0.69941	0.447272	1.2999	0.744013	1.26177
ENSDARG00000110433	9.60072	46.4189	63.6923	99.7087	120.145	99.2428	-1.41603	0.0190367	0.421576	znf997	4	38937575	38943762	+	1317	protein_coding	zinc finger protein 997 [Source:ZFIN;Acc:ZDB-GENE-110914-80]	zf-C2H2	9	45	56	131	129	91	0.151831	0.730654	1.01288	1.55819	1.90981	1.58176
ENSDARG00000101802	6.40048	18.5676	2.27473	36.5345	50.2932	25.0833	-2.03165	0.0190646	0.421811	LO018493.1	2	51520262	51521079	-	634	protein_coding	-	V-set	6	18	2	48	54	23	0.210265	0.607111	0.0751447	1.18601	1.6607	0.830471
ENSDARG00000112928	72.5388	69.1126	46.6319	28.162	0	1.09058	2.66334	0.0192047	0.424525	CR450780.2	4	63075252	63080760	-	1044	protein_coding	-	zf-C2H2	68	67	41	37	0	1	1.44715	1.37233	0.935493	0.555183	0	0.0219273
ENSDARG00000068507	17362.4	33043.1	22580.1	18316	10904.3	19219.3	0.591435	0.0193534	0.427425	crybb1	10	44021147	44027391	-	1010	protein_coding	crystallin, beta B1 [Source:ZFIN;Acc:ZDB-GENE-010813-1]	Crystall	16276	32033	19853	24064	11708	17623	358.04	678.205	468.233	373.234	226.021	399.433
ENSDARG00000090118	2.13349	0	2.27473	12.9393	0	56.7102	-3.98821	0.0194056	0.427706	qdprb2	1	24387659	24391673	+	1126	protein_coding	quinoid dihydropteridine reductase b2 [Source:ZFIN;Acc:ZDB-GENE-070720-19]	adh_short	2	0	2	17	0	52	0.0394636	0	0.0423106	0.236508	0	1.05718
ENSDARG00000007199	0	0	0	9.89476	13.039	1.09058	-5.33998	0.0194156	0.427706	CR846090.1	7	25702443	25709533	+	1967	unprocessed_pseudogene	-	SPRY	0	0	0	13	14	1	0	0	0	0.103532	0.138775	0.0116381
ENSDARG00000055632	225.084	357.941	517.5	267.158	179.752	188.67	0.789871	0.0194275	0.427706	smtnl	15	24644016	24671419	+	2159	protein_coding	smoothelin, like [Source:ZFIN;Acc:ZDB-GENE-040212-1]	CH	211	347	455	351	193	173	2.17137	3.43686	5.02014	2.54677	1.74298	1.83434
ENSDARG00000004930	1794.27	1309.01	1282.95	1991.13	1868.3	1915.06	-0.396716	0.0194472	0.427706	lmo7a	9	21893757	21970067	-	7151	protein_coding	LIM domain 7a [Source:ZFIN;Acc:ZDB-GENE-030219-74]	CH	1682	1269	1128	2616	2006	1756	5.22594	3.79472	3.75751	5.73068	5.46955	5.62139
ENSDARG00000098852	1767.6	1675.21	2272.45	1078.53	940.67	1807.09	0.579556	0.0194772	0.427706	smdt1b	1	54062510	54063520	-	612	protein_coding	single-pass membrane protein with aspartate-rich tail 1b [Source:ZFIN;Acc:ZDB-GENE-141212-9]	-	1657	1624	1998	1417	1010	1657	60.1556	56.7439	77.7681	36.2705	32.1778	61.9808
ENSDARG00000063031	2641.27	3309.15	2879.8	3335.29	3930.32	3850.84	-0.331901	0.0194772	0.427706	rad54l2	22	10606573	10641287	+	8876	protein_coding	RAD54 like 2 [Source:ZFIN;Acc:ZDB-GENE-030131-3097]	SNF2_N	2476	3208	2532	4382	4220	3531	6.19781	7.72862	6.79522	7.73375	9.27005	9.10681
ENSDARG00000104770	103.474	78.3964	118.286	203.984	179.752	131.96	-0.78442	0.0194891	0.427706	CABZ01072815.1	KN150572.1	9109	28851	+	6898	protein_coding	-	SPRY	97	76	104	268	193	121	0.312431	0.2356	0.359143	0.608621	0.545533	0.401558
ENSDARG00000095241	583.511	603.446	588.017	430.803	465.678	466.768	0.381522	0.0195301	0.42822	mybl2a	23	4348265	4357768	+	2810	protein_coding	v-myb avian myeloblastosis viral oncogene homolog-like 2a [Source:ZFIN;Acc:ZDB-GENE-980526-529]	Myb_DNA-binding	547	585	517	566	500	428	4.325	4.45179	4.3827	3.15533	3.46937	3.48677
ENSDARG00000045484	618.713	435.306	361.681	757.33	637.979	672.888	-0.546877	0.0195791	0.428838	dcp1b	4	20302832	20314796	-	3252	protein_coding	decapping mRNA 1B [Source:ZFIN;Acc:ZDB-GENE-040819-1]	-	580	422	318	995	685	617	3.96262	2.7749	2.32935	4.793	4.10702	4.34331
ENSDARG00000095325	3.20024	1.03153	0	32.7288	0.931356	20.721	-3.67646	0.0195934	0.428838	si:dkey-49n23.3	22	30839702	30841615	+	1301	protein_coding	si:dkey-49n23.3 [Source:ZFIN;Acc:ZDB-GENE-050208-799]	-	3	1	0	43	1	19	0.0512329	0.0164364	0	0.517758	0.0149868	0.33432
ENSDARG00000073709	20.2682	11.3468	17.0604	82.9637	27.9407	35.9891	-1.59967	0.0196576	0.429337	fam149a	14	29941266	29976066	+	5105	protein_coding	family with sequence similarity 149 member A [Source:ZFIN;Acc:ZDB-GENE-081107-36]	-	19	11	15	109	30	33	0.0826919	0.0460768	0.0699927	0.334477	0.114581	0.14798
ENSDARG00000010728	429.899	246.536	432.198	835.727	503.864	471.131	-0.709453	0.0196632	0.429337	scin	19	31347675	31372896	-	2249	protein_coding	scinderin [Source:ZFIN;Acc:ZDB-GENE-060503-6]	-	403	239	380	1098	541	432	3.98126	2.27244	4.02487	7.648	4.69024	4.39724
ENSDARG00000069283	752.057	682.874	663.083	529.75	585.823	408.968	0.45944	0.0196692	0.429337	ercc8	8	16738282	16757285	+	2506	protein_coding	excision repair cross-complementation group 8 [Source:ZFIN;Acc:ZDB-GENE-041010-60]	WD40	705	662	583	696	629	375	6.25048	5.64887	5.54172	4.35074	4.89392	3.4256
ENSDARG00000100098	21.3349	25.7883	36.3956	11.417	2.79407	6.54348	1.99308	0.0197838	0.431454	CR382281.1	7	56554001	56559717	-	1152	protein_coding	-	7tm_1	20	25	32	15	3	6	0.385729	0.464058	0.66169	0.203974	0.0507757	0.11923
ENSDARG00000076017	135.477	94.9009	122.835	4.56681	74.5085	3.27174	2.10081	0.0198452	0.432406	tmem69	6	33875137	33878665	-	1074	protein_coding	transmembrane protein 69 [Source:ZFIN;Acc:ZDB-GENE-081022-98]	-	127	92	108	6	80	3	2.62727	1.83176	2.39539	0.0875149	1.45235	0.0639445
ENSDARG00000079378	2213.5	1978.48	2302.02	2462.27	3086.51	2643.57	-0.335142	0.0198961	0.43291	phldb1b	15	17948397	18091157	-	5842	protein_coding	pleckstrin homology-like domain, family B, member 1b [Source:ZFIN;Acc:ZDB-GENE-121114-8]	-	2075	1918	2024	3235	3314	2424	7.89154	7.02056	8.25289	8.67457	11.0606	9.49854
ENSDARG00000070371	490.704	315.649	487.929	694.917	848.465	470.04	-0.638594	0.0199134	0.43291	kat7a	3	32889796	32902270	-	3310	protein_coding	K(lysine) acetyltransferase 7a [Source:ZFIN;Acc:ZDB-GENE-060929-168]	MOZ_SAS	460	306	429	913	911	431	3.0877	1.97687	3.08736	4.32094	5.36633	2.98082
ENSDARG00000063911	282054	329128	351011	348409	416474	443067	-0.328161	0.0199217	0.43291	mt-atp6	MT	9052	9735	+	684	protein_coding	ATP synthase 6, mitochondrial [Source:ZFIN;Acc:ZDB-GENE-011205-18]	-	264406	319067	308618	457749	447170	406267	8588.56	9974.95	10747.9	10483.5	12746.9	13596.9
ENSDARG00000086523	125.876	107.279	97.8132	177.345	131.321	295.547	-0.865746	0.0200392	0.434355	erlin2	5	35463688	35508088	+	5752	protein_coding	ER lipid raft associated 2 [Source:NCBI gene;Acc:100151163]	-	118	104	86	233	141	271	0.455793	0.386633	0.356153	0.634559	0.477955	1.07854
ENSDARG00000052277	51.2039	166.077	202.451	32.7288	68.9203	70.8877	1.2863	0.0200478	0.434355	cabp2b	14	46223458	46301887	+	5392	protein_coding	calcium binding protein 2b [Source:ZFIN;Acc:ZDB-GENE-081028-55]	-	48	161	178	43	74	65	0.197786	0.6385	0.786371	0.124926	0.267589	0.275962
ENSDARG00000045586	483.236	708.662	495.89	709.378	832.632	821.207	-0.484677	0.0200677	0.434355	zgc:172145	25	31424850	31433512	-	2859	protein_coding	zgc:172145 [Source:ZFIN;Acc:ZDB-GENE-080516-9]	Ferritin	453	687	436	932	894	753	3.52038	5.1384	3.6327	5.10666	6.09692	6.0293
ENSDARG00000074168	4111.24	3412.31	4395.91	4607.91	6005.38	4795.28	-0.370462	0.020076	0.434355	fam208b	8	11173794	11202500	-	11505	protein_coding	family with sequence similarity 208, member B [Source:ZFIN;Acc:ZDB-GENE-041111-225]	-	3854	3308	3865	6054	6448	4397	7.44269	6.14842	8.0024	8.24311	10.9276	8.74895
ENSDARG00000098463	1.06675	2.06306	10.2363	27.4009	38.1856	10.9058	-2.53184	0.0200773	0.434355	gig2g	21	22677211	22678195	-	985	protein_coding	grass carp reovirus (GCRV)-induced gene 2g [Source:ZFIN;Acc:ZDB-GENE-130517-4]	-	1	2	9	36	41	10	0.0225563	0.0434189	0.217652	0.572534	0.811586	0.232407
ENSDARG00000104108	6830.38	6965.93	6583.06	4852.24	6347.19	5109.37	0.321531	0.0202274	0.437213	slco1d1	4	77389668	77432218	-	3339	protein_coding	solute carrier organic anion transporter family, member 1D1 [Source:ZFIN;Acc:ZDB-GENE-030131-5044]	-	6403	6753	5788	6375	6815	4685	42.6061	43.2479	41.2923	29.9088	39.7957	32.1203
ENSDARG00000036171	1322.77	1254.34	921.264	922.496	789.79	881.189	0.431899	0.0202916	0.438213	rnasel3	14	38654300	38656463	+	1914	protein_coding	ribonuclease like 3 [Source:ZFIN;Acc:ZDB-GENE-050809-5]	-	1240	1216	810	1212	848	808	14.3941	13.5855	10.0809	9.91964	8.63855	9.66396
ENSDARG00000091119	88.54	56.7342	125.11	235.952	135.978	147.228	-0.944973	0.0203248	0.438541	fbxo40.2	21	22731566	22737228	-	2418	protein_coding	F-box protein 40, tandem duplicate 2 [Source:ZFIN;Acc:ZDB-GENE-120215-105]	-	83	55	110	310	146	135	0.762653	0.486397	1.08366	2.00836	1.17729	1.2781
ENSDARG00000102105	3764.55	3885.78	3501.94	4569.86	4119.39	4970.86	-0.292439	0.0203987	0.439746	dad1	2	51640591	51644044	-	890	protein_coding	defender against cell death 1 [Source:ZFIN;Acc:ZDB-GENE-060503-233]	-	3529	3767	3079	6004	4423	4558	88.0981	90.5087	82.4095	105.678	96.8978	117.238
ENSDARG00000012387	1308.9	1445.18	3317.69	2667.02	3602.48	3641.45	-0.706997	0.0204439	0.439869	pdha1a	5	24031314	24044877	-	2523	protein_coding	pyruvate dehydrogenase E1 alpha 1 subunit a [Source:ZFIN;Acc:ZDB-GENE-040426-2719]	-	1227	1401	2917	3504	3868	3339	10.8052	11.8742	27.5408	21.7562	29.8921	30.296
ENSDARG00000011245	2375.65	2980.09	2035.88	2509.46	4650.26	3532.39	-0.53231	0.0204647	0.439869	esrp1	16	26645663	26676685	-	3669	protein_coding	epithelial splicing regulatory protein 1 [Source:ZFIN;Acc:ZDB-GENE-070112-1732]	-	2227	2889	1790	3297	4993	3239	13.4858	16.8378	11.6215	14.0769	26.5339	20.2092
ENSDARG00000086631	160.012	87.6802	141.033	70.0244	66.1263	76.3406	0.871605	0.0204665	0.439869	rnh1	22	9003090	9009188	+	3963	protein_coding	ribonuclease/angiogenin inhibitor 1 [Source:ZFIN;Acc:ZDB-GENE-030131-4718]	zf-C2H2	150	85	124	92	71	70	0.840954	0.458648	0.745341	0.363663	0.349318	0.404352
ENSDARG00000069302	2400.18	2555.1	2471.49	2782.71	3217.83	3017.64	-0.279874	0.0204767	0.439869	snx9b	20	43016437	43079481	-	3347	protein_coding	sorting nexin 9b [Source:ZFIN;Acc:ZDB-GENE-031118-50]	PX	2250	2477	2173	3656	3455	2767	14.9359	15.8254	15.4654	17.1114	20.127	18.9252
ENSDARG00000104887	64.0048	37.1351	54.5934	28.162	1.86271	2.18116	2.24856	0.0205879	0.441869	znf1105	4	64471942	64482414	-	1634	protein_coding	zinc finger protein 1105 [Source:ZFIN;Acc:ZDB-GENE-110913-136]	zf-C2H2	60	36	48	37	2	2	0.815838	0.471124	0.699756	0.354719	0.0238652	0.0280197
ENSDARG00000105768	8.53398	4.12613	11.3736	0	0	1.09058	4.6052	0.0206134	0.442026	or133-4	21	21568737	21570134	-	1398	protein_coding	odorant receptor, family H, subfamily 133, member 4 [Source:ZFIN;Acc:ZDB-GENE-070806-37]	7tm_1	8	4	10	0	0	1	0.127142	0.061184	0.170392	0	0	0.0163749
ENSDARG00000012137	1940.41	2108.45	2228.09	1187.37	1658.74	1827.81	0.426248	0.0206623	0.442687	cyp46a1.1	20	5106568	5120937	+	2163	protein_coding	cytochrome P450, family 46, subfamily A, polypeptide 1, tandem duplicate 1 [Source:ZFIN;Acc:ZDB-GENE-050522-464]	p450	1819	2044	1959	1560	1781	1676	18.6845	20.2073	21.5742	11.298	16.0544	17.7379
ENSDARG00000042845	326.425	265.104	252.495	165.927	230.045	130.87	0.678731	0.0208021	0.444991	oxt	5	72087619	72093253	+	697	protein_coding	oxytocin [Source:ZFIN;Acc:ZDB-GENE-030407-1]	-	306	257	222	218	247	120	9.75424	7.8847	7.58713	4.89958	6.90957	3.94125
ENSDARG00000092998	592.045	613.761	507.264	775.597	733.909	721.964	-0.381368	0.020829	0.444991	si:ch211-202f5.3	5	57480014	57485614	+	3165	protein_coding	si:ch211-202f5.3 [Source:ZFIN;Acc:ZDB-GENE-030131-1042]	-	555	595	446	1019	788	662	3.89605	4.02002	3.35675	5.04354	4.85444	4.78818
ENSDARG00000021372	3732.55	5359.84	4155.92	5528.89	6023.08	5524.88	-0.366162	0.0208333	0.444991	tob1b	12	847187	850457	-	2273	protein_coding	transducer of ERBB2, 1b [Source:ZFIN;Acc:ZDB-GENE-040426-2151]	-	3499	5196	3654	7264	6467	5066	34.2018	48.8826	38.2936	50.0624	55.4741	51.0213
ENSDARG00000040024	1113.68	1386.38	1209.02	933.913	991.894	989.156	0.34801	0.020843	0.444991	gpd1l	16	39248644	39267227	-	2741	protein_coding	glycerol-3-phosphate dehydrogenase 1 like [Source:ZFIN;Acc:ZDB-GENE-041010-220]	NAD_Gly3P_dh_N	1044	1344	1063	1227	1065	907	8.46246	10.4852	9.23808	7.01247	7.57578	7.57503
ENSDARG00000045694	1453.98	1950.63	1919.87	1468.23	1305.76	1319.6	0.378909	0.0210044	0.448045	prickle1b	4	13963499	13995766	-	3531	protein_coding	prickle homolog 1b [Source:ZFIN;Acc:ZDB-GENE-030131-2152]	LIM	1363	1891	1688	1929	1402	1210	8.57636	11.4519	11.3876	8.55795	7.74172	7.84465
ENSDARG00000036162	132.277	90.7748	72.7912	207.029	123.87	207.21	-0.862393	0.0211455	0.45066	hnrnpa0b	14	38845674	38848166	+	2493	protein_coding	heterogeneous nuclear ribonucleoprotein A0b [Source:ZFIN;Acc:ZDB-GENE-030131-6154]	RRM_1	124	88	64	272	133	190	1.10511	0.754823	0.611526	1.70916	1.0402	1.74469
ENSDARG00000067664	261.353	236.221	236.571	115.693	123.87	208.301	0.717648	0.0211796	0.450993	si:dkey-172m14.2	5	49002612	49012569	-	3241	protein_coding	si:dkey-172m14.2 [Source:ZFIN;Acc:ZDB-GENE-060526-222]	-	245	229	208	152	133	191	1.67955	1.51092	1.52877	0.734683	0.800128	1.34909
ENSDARG00000099960	697.653	805.626	741.561	962.075	978.855	905.182	-0.342558	0.0213462	0.4538	elovl1a	2	19163965	19215112	+	2111	protein_coding	ELOVL fatty acid elongase 1a [Source:ZFIN;Acc:ZDB-GENE-041010-66]	ELO	654	781	652	1264	1051	830	6.88327	7.9113	7.35727	9.37981	9.70737	9.00069
ENSDARG00000024492	9907.95	16513.8	10255.6	8462.3	7716.28	10160.9	0.477744	0.021361	0.4538	col9a2	19	38422059	38467554	+	3866	protein_coding	procollagen, type IX, alpha 2 [Source:ZFIN;Acc:ZDB-GENE-030131-9786]	Collagen	9288	16009	9017	11118	8285	9317	53.3784	88.5497	55.5594	45.0505	41.7847	55.1696
ENSDARG00000029907	140.811	85.6171	142.17	194.089	248.672	176.674	-0.750378	0.0213673	0.4538	trim54	20	38730291	38758797	-	1642	protein_coding	tripartite motif containing 54 [Source:ZFIN;Acc:ZDB-GENE-041014-342]	zf-B_box	132	83	125	255	267	162	1.7861	1.08091	1.8134	2.43278	3.17048	2.25854
ENSDARG00000024488	8208.62	9328.14	8334.6	6965.15	7568.2	7078.96	0.259556	0.0213912	0.453912	top2a	12	10706772	10740236	+	5539	protein_coding	DNA topoisomerase II alpha [Source:ZFIN;Acc:ZDB-GENE-030131-2453]	DNA_gyraseB	7695	9043	7328	9151	8126	6491	30.8661	34.9113	31.5146	25.8805	28.6044	26.8266
ENSDARG00000036826	198.415	184.644	242.258	324.244	504.795	223.569	-0.752563	0.0214756	0.454955	ankrd52a	23	32362085	32390742	-	3360	protein_coding	ankyrin repeat domain 52a [Source:ZFIN;Acc:ZDB-GENE-050522-247]	-	186	179	213	426	542	205	1.22993	1.1392	1.51007	1.98612	3.14519	1.39669
ENSDARG00000088893	75.739	24.7568	47.7692	213.879	161.125	35.9891	-1.47401	0.0214777	0.454955	si:dkey-238d18.3	15	37831604	37835638	-	1497	protein_coding	si:dkey-238d18.3 [Source:ZFIN;Acc:ZDB-GENE-131127-38]	Trypsin	71	24	42	281	173	33	1.05376	0.342826	0.668321	2.94049	2.25326	0.504636
ENSDARG00000004169	4132.58	4046.7	4059.25	3699.88	3203.86	3239.02	0.270655	0.021568	0.456347	stmn1a	19	17205143	17210928	-	4134	protein_coding	stathmin 1a [Source:ZFIN;Acc:ZDB-GENE-031006-14]	-	3874	3923	3569	4861	3440	2970	20.8206	20.2924	20.5652	18.42	16.2246	16.4464
ENSDARG00000104423	17.068	4.12613	1.13736	0	0	0	5.46336	0.0215889	0.456347	BX950868.2	4	39643903	39650274	-	717	lincRNA	-	zf-C2H2	16	4	1	0	0	0	0.495799	0.119296	0.033223	0	0	0
ENSDARG00000043719	3241.84	2332.29	1268.16	4664.24	4386.69	2303.31	-0.730763	0.0216078	0.456347	c3a.6	1	56036644	56080165	-	5152	protein_coding	complement component c3a, duplicate 6 [Source:ZFIN;Acc:ZDB-GENE-041212-2]	A2M_comp	3039	2261	1115	6128	4710	2112	13.1057	9.38447	5.15533	18.6328	17.8251	9.38434
ENSDARG00000079420	1868.94	3370.01	2395.29	1511.61	1599.14	2171.35	0.531882	0.0216184	0.456347	dpp4	22	11628438	11648322	-	3362	protein_coding	dipeptidyl-peptidase 4 [Source:ZFIN;Acc:ZDB-GENE-081104-277]	-	1752	3267	2106	1986	1717	1991	11.5782	20.7796	14.9217	9.25373	9.95771	13.5569
ENSDARG00000063288	150.411	118.626	262.731	245.847	344.602	323.902	-0.782578	0.021657	0.456765	slc2a11b	5	10014604	10046183	+	2868	protein_coding	solute carrier family 2 (facilitated glucose transporter), member 11b [Source:ZFIN;Acc:ZDB-GENE-070705-96]	Sugar_tr	141	115	231	323	370	297	1.09231	0.85744	1.91863	1.76424	2.51541	2.37063
ENSDARG00000092778	314.69	253.757	171.742	133.96	128.527	182.127	0.738196	0.0217076	0.457436	si:ch73-338o16.4	3	5083407	5113772	+	8966	protein_coding	si:ch73-338o16.4 [Source:ZFIN;Acc:ZDB-GENE-131119-14]	Zona_pellucida	295	246	151	176	138	167	0.731018	0.586707	0.401177	0.307503	0.300101	0.426387
ENSDARG00000097683	10026.4	7485.82	9617.54	10687.1	11006.8	12813.2	-0.346976	0.0217417	0.457512	sptbn5	17	29124190	29194219	-	13082	protein_coding	spectrin, beta, non-erythrocytic 5 [Source:ZFIN;Acc:ZDB-GENE-131121-26]	CH	9399	7257	8456	14041	11818	11749	15.9629	11.8623	15.3974	16.8135	17.614	20.5595
ENSDARG00000014685	2104.69	2220.89	1991.52	1704.94	1651.29	1824.54	0.286486	0.0217654	0.457512	esco2	20	39344889	39359154	+	2339	protein_coding	establishment of sister chromatid cohesion N-acetyltransferase 2 [Source:ZFIN;Acc:ZDB-GENE-050913-156]	-	1973	2153	1751	2240	1773	1673	18.7414	19.6833	17.8325	15.0021	14.7797	16.3739
ENSDARG00000056765	6053.79	6365.58	8846.41	13849.6	11323.4	6496.59	-0.574714	0.0217947	0.457512	ela2l	8	21366771	21372485	-	1407	protein_coding	elastase 2 like [Source:ZFIN;Acc:ZDB-GENE-040511-1]	Trypsin	5675	6171	7778	18196	12158	5957	89.6142	93.7878	131.683	202.59	168.483	96.9213
ENSDARG00000114805	0	0	1.13736	7.61135	13.9703	4.36232	-4.48711	0.0217952	0.457512	CU469530.2	2	27469669	27473645	-	2138	protein_coding	-	THAP	0	0	1	10	15	4	0	0	0.0111417	0.0732702	0.136795	0.042829
ENSDARG00000039240	37.3361	47.4505	23.8846	86.7694	66.1263	77.4312	-1.08186	0.021805	0.457512	cacng5b	3	56366395	56394018	+	1950	protein_coding	calcium channel, voltage-dependent, gamma subunit 5b [Source:ZFIN;Acc:ZDB-GENE-120104-3]	-	35	46	21	114	71	71	0.398785	0.504438	0.256532	0.91581	0.709922	0.833508
ENSDARG00000053862	10977.9	17814.6	14097.6	11382.8	9360.13	11302.8	0.420523	0.0218865	0.458824	crygmx	12	30838167	30841679	-	848	protein_coding	crystallin, gamma MX [Source:ZFIN;Acc:ZDB-GENE-030131-7732]	Crystall	10291	17270	12395	14955	10050	10364	269.629	435.493	348.183	276.265	231.077	279.78
ENSDARG00000099175	3339.98	3355.57	2962.83	2554.37	2491.38	2851.87	0.290744	0.0219452	0.459526	hmgb1a	10	36026576	36032038	+	1938	protein_coding	high mobility group box 1a [Source:ZFIN;Acc:ZDB-GENE-030131-341]	HMG_box	3131	3253	2605	3356	2675	2615	35.895	35.8934	32.0193	27.1271	26.9127	30.889
ENSDARG00000095592	324.291	270.261	303.676	706.334	463.815	298.819	-0.711712	0.0219576	0.459526	si:dkey-11o15.5	21	15312542	15328031	+	3019	protein_coding	si:dkey-11o15.5 [Source:ZFIN;Acc:ZDB-GENE-091204-172]	Lectin_C	304	262	267	928	498	274	2.23725	1.85577	2.10671	4.81526	3.21628	2.07765
ENSDARG00000104505	180.28	125.847	159.231	286.948	253.329	194.123	-0.660745	0.0219898	0.459804	CABZ01046093.1	KN150506.1	22	8927	+	2405	protein_coding	-	-	169	122	140	377	272	178	1.56126	1.08475	1.38666	2.45562	2.20516	1.6943
ENSDARG00000113342	6.40048	14.4414	3.41209	0	0	1.09058	4.62185	0.0221206	0.462142	CR749763.6	4	16042239	16046776	+	368	processed_transcript	-	-	6	14	3	0	0	1	0.36225	0.813514	0.194192	0	0	0.0622068
ENSDARG00000116625	113.075	68.0811	63.6923	53.2795	29.8034	20.721	1.22829	0.0222143	0.463614	znf1141	4	51160367	51173586	+	1886	protein_coding	zinc finger protein 1141 [Source:ZFIN;Acc:ZDB-GENE-110913-35]	zf-C2H2	106	66	56	70	32	19	1.24873	0.74832	0.7073	0.581422	0.330823	0.23062
ENSDARG00000059634	132.277	93.8694	120.56	66.9799	57.7441	71.9783	0.818135	0.0222299	0.463614	thumpd3	6	21992820	22022636	+	2412	protein_coding	THUMP domain containing 3 [Source:ZFIN;Acc:ZDB-GENE-030131-9745]	-	124	91	106	88	62	66	1.14222	0.806769	1.04685	0.571532	0.501189	0.626401
ENSDARG00000101919	178.147	207.338	226.335	129.393	122.939	147.228	0.615819	0.0222482	0.463614	foxj1a	3	60716904	60733722	+	4773	protein_coding	forkhead box J1a [Source:ZFIN;Acc:ZDB-GENE-060929-1178]	Fork_head	167	201	199	170	132	135	0.777374	0.900512	0.993159	0.557947	0.539224	0.647483
ENSDARG00000079340	645.382	833.478	485.654	886.723	978.855	909.544	-0.497719	0.0223003	0.464304	slc47a4	15	26616004	26636826	-	2509	protein_coding	solute carrier family 47 (multidrug and toxin extrusion), member 4 [Source:ZFIN;Acc:ZDB-GENE-130530-865]	MatE	605	808	427	1165	1051	834	5.35747	6.88645	4.05401	7.27379	8.1675	7.60942
ENSDARG00000074012	0	0	0	9.13362	1.86271	10.9058	-5.20198	0.0223785	0.46525	si:ch1073-159d7.7	7	6447299	6448182	-	884	protein_coding	si:ch1073-159d7.7 [Source:ZFIN;Acc:ZDB-GENE-160113-58]	-	0	0	0	12	2	10	0	0	0	0.212649	0.0441128	0.258961
ENSDARG00000056950	3428.52	6286.15	3927.31	2794.13	2892.79	3802.85	0.523882	0.022384	0.46525	epyc	4	16317296	16334362	-	6645	protein_coding	epiphycan [Source:ZFIN;Acc:ZDB-GENE-041008-9]	-	3214	6094	3453	3671	3106	3487	10.7462	19.6107	12.3782	8.65415	9.11367	12.0128
ENSDARG00000092243	100.274	0	145.582	0	0	0	8.92293	0.0224135	0.465467	BX005065.1	8	45035418	45037752	-	597	lincRNA	-	-	94	0	128	0	0	0	3.49831	0	5.10732	0	0	0
ENSDARG00000028354	193.081	197.023	147.857	235.952	258.917	326.084	-0.607076	0.0224404	0.465628	stxbp6l	20	9828769	9848953	+	3376	protein_coding	syntaxin binding protein 6 (amisyn), like [Source:ZFIN;Acc:ZDB-GENE-040724-16]	-	181	191	130	310	278	299	1.19119	1.20981	0.917272	1.43845	1.60557	2.02747
ENSDARG00000104213	375.495	526.081	299.126	643.159	703.174	475.493	-0.601533	0.022581	0.467835	si:dkey-283b1.6	3	33389023	33395233	-	1801	protein_coding	si:dkey-283b1.6 [Source:ZFIN;Acc:ZDB-GENE-120215-112]	-	352	510	263	845	755	436	4.34244	6.05538	3.47856	7.34985	8.17373	5.5419
ENSDARG00000109195	3.20024	20.6306	11.3736	0	0	2.18116	4.13145	0.0225906	0.467835	RF00001	20	44348942	44349057	-	116	rRNA	-	-	3	20	10	0	0	2	0.574603	3.68686	2.05352	0	0	0.394692
ENSDARG00000102080	13.8677	3.09459	3.41209	0	0	0	5.33051	0.0226043	0.467835	mif4gda	6	19334365	19341186	-	1520	protein_coding	MIF4G domain containing a [Source:ZFIN;Acc:ZDB-GENE-040426-1382]	-	13	3	3	0	0	0	0.190022	0.0422049	0.0470148	0	0	0
ENSDARG00000037551	3072.23	3559.82	3133.43	2761.4	2617.11	2683.92	0.276477	0.0227784	0.471037	pm20d1.1	23	18020928	18030399	-	1760	protein_coding	peptidase M20 domain containing 1, tandem duplicate 1 [Source:ZFIN;Acc:ZDB-GENE-051120-102]	Peptidase_M20	2880	3451	2755	3628	2810	2461	36.3567	41.9293	37.2878	32.2916	31.1301	32.0099
ENSDARG00000014840	635.781	999.554	555.033	485.604	436.806	550.743	0.57315	0.0228045	0.47111	prph2b	13	3252950	3258772	+	2345	protein_coding	peripherin 2b (retinal degeneration, slow) [Source:ZFIN;Acc:ZDB-GENE-000616-9]	Tetraspannin	596	969	488	638	469	505	5.64688	8.83621	4.95718	4.262	3.89957	4.92986
ENSDARG00000012572	0	131.005	110.324	0	0	0	8.89616	0.0228206	0.47111	polr3f	22	25034740	25043103	-	1453	protein_coding	polymerase (RNA) III (DNA directed) polypeptide F [Source:ZFIN;Acc:ZDB-GENE-040426-972]	RNA_pol_Rpc34	0	127	97	0	0	0	0	1.86906	1.59024	0	0	0
ENSDARG00000098171	300.823	181.55	155.819	311.304	406.071	316.268	-0.695153	0.0228683	0.471551	CR925813.1	15	14203675	14212777	-	8489	protein_coding	-	-	282	176	137	409	436	290	0.73807	0.443344	0.384434	0.754748	1.00142	0.782037
ENSDARG00000077975	10.6675	16.5045	4.54945	34.2511	70.7831	15.2681	-1.92007	0.0228807	0.471551	si:ch73-343l4.8	1	55891376	55896332	-	960	protein_coding	si:ch73-343l4.8 [Source:ZFIN;Acc:ZDB-GENE-090313-159]	Lectin_C	10	16	4	45	76	14	0.231438	0.356397	0.0992536	0.734305	1.54358	0.333843
ENSDARG00000008060	1998.02	1206.89	1956.26	2101.49	2602.21	2460.35	-0.473093	0.0230056	0.473725	scara3	20	39283849	39300730	+	3240	protein_coding	scavenger receptor class A, member 3 [Source:ZFIN;Acc:ZDB-GENE-041014-317]	Collagen	1873	1170	1720	2761	2794	2256	12.8439	7.72193	12.6456	13.3492	16.8139	15.9397
ENSDARG00000089477	1643.86	1435.89	2576.13	805.281	1814.28	757.953	0.743655	0.023157	0.47644	si:ch211-132g1.3	1	1870861	1928122	-	3159	protein_coding	si:ch211-132g1.3 [Source:ZFIN;Acc:ZDB-GENE-090312-148]	-	1541	1392	2265	1058	1948	695	10.8382	9.42268	17.0795	5.24652	12.0234	5.03641
ENSDARG00000104052	44.8034	7.22072	1.13736	3.04454	0	0	4.04437	0.0232983	0.478942	CR388413.4	4	54741215	54750824	-	850	processed_transcript	-	-	42	7	1	4	0	0	1.09783	0.176102	0.0280245	0.0737185	0	0
ENSDARG00000088625	3980.03	4791.46	3254	1684.39	412.591	2158.26	1.49884	0.0233632	0.47907	si:ch211-142d6.2	7	73444325	73445871	+	810	protein_coding	si:ch211-142d6.2 [Source:ZFIN;Acc:ZDB-GENE-141216-119]	-	3731	4645	2861	2213	443	1979	102.34	122.627	84.1376	42.7988	10.6636	55.9302
ENSDARG00000044155	1565.98	2352.92	1468.34	2244.59	2737.26	2404.73	-0.455063	0.0233657	0.47907	mafaa	6	32699359	32703317	-	3959	protein_coding	v-maf avian musculoaponeurotic fibrosarcoma oncogene homolog Aa [Source:ZFIN;Acc:ZDB-GENE-010605-3]	bZIP_Maf	1468	2281	1291	2949	2939	2205	8.23845	12.3204	7.7678	11.6688	14.4744	12.75
ENSDARG00000058128	4004.57	4398.45	8564.34	8511.78	8259.26	8312.4	-0.564063	0.0233807	0.47907	msna	5	22133153	22174037	+	3780	protein_coding	moesin a [Source:ZFIN;Acc:ZDB-GENE-021211-2]	Band_41	3754	4264	7530	11183	8868	7622	22.0652	24.1218	47.4527	46.3449	45.7426	46.1597
ENSDARG00000087645	14.9345	11.3468	17.0604	50.9961	30.7347	35.9891	-1.44661	0.0233856	0.47907	znf1064	4	48930297	48957129	-	2551	protein_coding	zinc finger protein 1064 [Source:ZFIN;Acc:ZDB-GENE-110913-175]	zf-C2H2	14	11	15	67	33	33	0.121933	0.0922077	0.140068	0.411433	0.252226	0.296135
ENSDARG00000111651	3.20024	0	0	19.7895	7.45085	13.087	-3.6513	0.0234028	0.47907	CR956623.1	2	9961868	10014821	-	393	protein_coding	-	-	3	0	0	26	8	12	0.169603	0	0	1.03637	0.396903	0.698996
ENSDARG00000002240	4761.96	4996.74	4190.04	3766.1	3413.42	4118.03	0.304347	0.0234866	0.480233	psmb6	23	44536926	44546152	-	1259	protein_coding	proteasome subunit beta 6 [Source:ZFIN;Acc:ZDB-GENE-990415-216]	Proteasome	4464	4844	3684	4948	3665	3776	78.7777	82.2741	69.703	61.5658	56.7591	68.6582
ENSDARG00000041086	61.8713	59.8288	60.2802	165.927	101.518	80.7029	-0.940141	0.0234991	0.480233	LO018380.1	7	72040939	72067475	-	1563	protein_coding	-	Na_Ca_ex	58	58	53	218	109	74	0.824468	0.793513	0.807745	2.18491	1.35974	1.08382
ENSDARG00000104691	70.4053	27.8514	15.9231	71.5467	128.527	90.5182	-1.34549	0.0235397	0.48066	cd79b	12	4900981	4906924	+	843	protein_coding	CD79b molecule, immunoglobulin-associated beta [Source:ZFIN;Acc:ZDB-GENE-121219-1]	ig	66	27	14	94	138	83	1.73949	0.68489	0.395601	1.74677	3.19182	2.25391
ENSDARG00000095424	37.3361	37.1351	36.3956	15.2227	14.9017	11.9964	1.39193	0.0235892	0.481268	si:ch211-133n4.7	19	3290098	3298352	-	828	protein_coding	si:ch211-133n4.7 [Source:ZFIN;Acc:ZDB-GENE-060503-665]	Lectin_C	35	36	32	20	16	11	0.939167	0.92973	0.920613	0.378386	0.37677	0.304122
ENSDARG00000045296	737.122	808.721	581.192	448.309	390.238	628.174	0.537971	0.023616	0.48141	cops9	24	26284514	26302375	-	392	protein_coding	COP9 signalosome subunit 9 [Source:ZFIN;Acc:ZDB-GENE-040426-1883]	-	691	784	511	589	419	576	39.1649	42.7676	31.0522	23.5377	20.8408	33.6374
ENSDARG00000036985	800.06	472.441	828	1002.42	1198.66	872.464	-0.549776	0.0236885	0.482364	plxnb2b	25	5604512	5681121	+	5541	protein_coding	plexin b2b [Source:ZFIN;Acc:ZDB-GENE-080902-1]	Sema	750	458	728	1317	1287	800	3.00731	1.76751	3.12968	3.72334	4.52874	3.30512
ENSDARG00000061083	39.4696	15.473	0	80.6803	57.7441	94.8805	-2.08324	0.0237024	0.482364	igl4v8	25	37313713	37314700	-	893	protein_coding	immunoglobulin light 4 variable 8 [Source:ZFIN;Acc:ZDB-GENE-051013-6]	V-set	37	15	0	106	62	87	0.920567	0.35919	0	1.85947	1.35372	2.23025
ENSDARG00000062423	330.692	195.991	383.291	174.3	209.555	179.946	0.690118	0.0238207	0.484366	zgc:153901	9	24208533	24212884	+	1673	protein_coding	zgc:153901 [Source:ZFIN;Acc:ZDB-GENE-060929-820]	-	310	190	337	229	225	165	4.1169	2.42852	4.79834	2.14425	2.62225	2.25774
ENSDARG00000096368	202.682	135.131	285.478	556.39	363.229	218.116	-0.870778	0.0238632	0.484827	neu3.5	21	21817975	21819321	+	1197	protein_coding	sialidase 3 (membrane sialidase), tandem duplicate 5 [Source:ZFIN;Acc:ZDB-GENE-071220-2]	-	190	131	251	731	390	200	3.52667	2.34025	4.99502	9.56662	6.35269	3.82491
ENSDARG00000099410	14.9345	5.15766	1.13736	0	0	0	5.39051	0.0238831	0.484828	si:dkeyp-79b7.3	22	2129384	2130429	+	590	protein_coding	si:dkeyp-79b7.3 [Source:ZFIN;Acc:ZDB-GENE-050208-721]	-	14	5	1	0	0	0	0.527207	0.181219	0.0403743	0	0	0
ENSDARG00000018303	192.014	446.653	168.33	137.004	122.008	171.221	0.9093	0.0239341	0.485457	etv4	12	27536095	27568694	+	1974	protein_coding	ets variant 4 [Source:ZFIN;Acc:ZDB-GENE-990415-71]	ETS_PEA3_N	180	433	148	180	131	157	2.02596	4.69057	1.78596	1.42844	1.29393	1.8207
ENSDARG00000116679	27.7354	0	2.27473	0	0	0	5.88905	0.0239774	0.485932	RF00003	4	68062658	68062821	+	164	snRNA	-	-	26	0	2	0	0	0	3.52237	0	0.290498	0	0	0
ENSDARG00000021398	787.259	813.878	732.462	395.029	746.016	395.881	0.602637	0.0240075	0.486137	mul1a	2	44960876	44971551	-	5818	protein_coding	mitochondrial E3 ubiquitin protein ligase 1a [Source:ZFIN;Acc:ZDB-GENE-050102-5]	-	738	789	644	519	801	363	2.8183	2.89993	2.63675	1.39743	2.68439	1.4283
ENSDARG00000105442	1069.95	744.766	1394.41	1588.49	1454.78	1497.37	-0.501212	0.0240455	0.486503	si:cabz01100188.1	11	44337157	44347587	-	2103	protein_coding	si:cabz01100188.1 [Source:ZFIN;Acc:ZDB-GENE-160114-30]	SRCR	1003	722	1226	2087	1562	1373	10.5966	7.34147	13.887	15.546	14.482	14.9457
ENSDARG00000032369	182.414	187.739	179.703	258.025	267.299	255.196	-0.505307	0.0240832	0.48686	btbd6b	20	20927827	20932782	-	2554	protein_coding	BTB (POZ) domain containing 6b [Source:ZFIN;Acc:ZDB-GENE-030829-65]	BTB	171	182	158	339	287	234	1.48758	1.52383	1.47365	2.07929	2.19103	2.0974
ENSDARG00000010294	340.292	242.41	355.995	165.166	265.436	143.957	0.707279	0.0242874	0.490252	fmodb	8	37489495	37495786	+	1089	protein_coding	fibromodulin b [Source:ZFIN;Acc:ZDB-GENE-080327-28]	-	319	235	313	217	285	132	6.5083	4.6145	6.84658	3.12153	5.10275	2.7748
ENSDARG00000071082	741.389	527.113	765.445	555.629	438.669	454.772	0.487771	0.0242912	0.490252	p4ha1b	17	20144626	20167236	-	5249	protein_coding	prolyl 4-hydroxylase, alpha polypeptide I b [Source:ZFIN;Acc:ZDB-GENE-030131-4089]	-	695	511	673	730	471	417	2.9418	2.08175	3.05419	2.17862	1.74957	1.81863
ENSDARG00000099101	2155.9	2655.16	1817.51	1553.48	1623.35	1864.89	0.395362	0.0243214	0.490327	gch2	12	25085751	25092570	+	1932	protein_coding	GTP cyclohydrolase 2 [Source:ZFIN;Acc:ZDB-GENE-001205-3]	GTP_cyclohydroI	2021	2574	1598	2041	1743	1710	23.2415	28.4896	19.7028	16.549	17.5905	20.2617
ENSDARG00000033382	1098.75	2228.11	2090.47	1532.93	1020.77	973.888	0.618294	0.0243435	0.490327	grifin	3	41784542	41795917	-	2151	protein_coding	galectin-related inter-fiber protein [Source:ZFIN;Acc:ZDB-GENE-040801-163]	-	1030	2160	1838	2014	1096	893	10.639	21.4733	20.3546	14.6674	9.93476	9.50379
ENSDARG00000055359	286.955	304.302	401.489	228.341	80.0966	231.203	0.879159	0.0243676	0.490327	sp100.1	3	24537023	24555259	+	2879	protein_coding	SP110 nuclear body protein, tandem duplicate 1 [Source:ZFIN;Acc:ZDB-GENE-141212-239]	Sp100	269	295	353	300	86	212	2.07594	2.19112	2.92072	1.63236	0.58243	1.6857
ENSDARG00000103852	20.2682	34.0405	46.6319	15.2227	9.31356	5.4529	1.73328	0.0243755	0.490327	pigrl4.2	2	51220283	51223658	-	947	protein_coding	polymeric immunoglobulin receptor-like 4.2 [Source:ZFIN;Acc:ZDB-GENE-150409-10]	V-set	19	33	41	20	10	5	0.445768	0.745159	1.03131	0.330838	0.205891	0.120866
ENSDARG00000062974	48.0036	25.7883	64.8297	102.753	116.419	73.0689	-1.08018	0.0244016	0.490449	itga2.2	10	8885769	8940896	+	3594	protein_coding	integrin, alpha 2 (CD49B, alpha 2 subunit of VLA-2 receptor), tandem duplicate 2 [Source:ZFIN;Acc:ZDB-GENE-091118-70]	VWA	45	25	57	135	125	67	0.278189	0.148747	0.377793	0.588425	0.678139	0.426759
ENSDARG00000040623	884.333	889.18	788.192	1073.2	1244.29	979.341	-0.364082	0.0244911	0.491841	fosl2	17	41302660	41318547	+	3632	protein_coding	fos-like antigen 2 [Source:ZFIN;Acc:ZDB-GENE-070209-164]	bZIP_1	829	862	693	1410	1336	898	5.07123	5.07512	4.54511	6.08147	7.17212	5.66
ENSDARG00000099092	262.42	214.559	246.808	375.24	410.728	275.917	-0.554662	0.0245533	0.492684	RASGRP2	7	72222542	72261721	-	2515	protein_coding	RAS guanyl releasing protein 2 [Source:HGNC Symbol;Acc:HGNC:9879]	-	246	208	217	493	441	253	2.17321	1.76852	2.05532	3.07075	3.41891	2.30286
ENSDARG00000052290	850.197	807.689	1110.07	737.54	676.164	666.345	0.411307	0.0246087	0.493389	rab33ba	14	46177524	46189621	+	8108	protein_coding	RAB33B, member RAS oncogene family a [Source:ZFIN;Acc:ZDB-GENE-050809-122]	Ras	797	783	976	969	726	611	2.18398	2.06506	2.86743	1.87217	1.74586	1.7251
ENSDARG00000095724	54.4041	28.8829	68.2418	4.56681	29.8034	9.81522	1.78179	0.0247705	0.495996	si:ch211-196c10.15	8	23190986	23194408	-	3423	protein_coding	si:ch211-196c10.15 [Source:ZFIN;Acc:ZDB-GENE-141216-138]	-	51	28	60	6	32	9	0.331031	0.174919	0.417543	0.0274587	0.182276	0.0601896
ENSDARG00000099809	115.209	67.0496	88.7143	134.721	151.811	177.765	-0.775661	0.0247848	0.495996	BX572620.1	3	19813248	19814819	-	361	lincRNA	-	-	108	65	78	177	163	163	6.64694	3.85027	5.14689	7.68071	8.80375	10.3363
ENSDARG00000087927	1289.7	1392.57	1269.3	1012.31	815.868	1178.92	0.394689	0.0247998	0.495996	nudt9	3	26223376	26232773	+	1443	protein_coding	nudix (nucleoside diphosphate linked moiety X)-type motif 9 [Source:ZFIN;Acc:ZDB-GENE-040426-2669]	NUDIX	1209	1350	1116	1330	876	1081	18.6151	20.0056	18.4228	14.4384	11.8365	17.1493
ENSDARG00000105351	563.242	450.779	659.67	339.466	488.962	275.917	0.59885	0.0248703	0.496999	si:ch211-113d11.6	14	46233704	46238186	-	1095	protein_coding	si:ch211-113d11.6 [Source:ZFIN;Acc:ZDB-GENE-160113-62]	-	528	437	580	446	525	253	10.7133	8.53399	12.6174	6.38052	9.34829	5.28923
ENSDARG00000112891	0	0	0	7.61135	11.1763	2.18116	-5.14294	0.0249357	0.497897	CABZ01068248.1	KN149909.1	4310	29164	+	189	protein_coding	-	-	0	0	0	10	12	2	0	0	0	0.828845	1.23796	0.242245
ENSDARG00000057248	16.0012	44.3559	156.956	121.021	339.945	158.134	-1.51207	0.0250092	0.498954	sclt1	1	12364456	12397258	-	2964	protein_coding	sodium channel and clathrin linker 1 [Source:ZFIN;Acc:ZDB-GENE-030131-3278]	-	15	43	138	159	365	145	0.112439	0.310224	1.10907	0.840338	2.40105	1.11989
ENSDARG00000091792	2983.69	1550.39	2568.17	3261.46	3733.81	3063.44	-0.502235	0.0250566	0.499492	akap12a	17	7763630	7783588	+	10675	protein_coding	A kinase (PRKA) anchor protein 12a [Source:ZFIN;Acc:ZDB-GENE-110310-3]	-	2797	1503	2258	4285	4009	2809	5.82143	3.01076	5.03864	6.28808	7.32243	6.02379
ENSDARG00000088560	748.856	879.896	708.577	981.103	951.846	1067.68	-0.359679	0.0251104	0.499545	tmem104	3	18840810	18923915	+	5896	protein_coding	transmembrane protein 104 [Source:ZFIN;Acc:ZDB-GENE-070822-4]	Aa_trans	702	853	623	1289	1022	979	2.64536	3.09369	2.51703	3.42476	3.37972	3.80112
ENSDARG00000045886	9270.03	10798.1	10534.3	11810.5	15198.8	11483.8	-0.330967	0.0251278	0.499545	slc38a2	4	1600034	1617897	+	5401	protein_coding	solute carrier family 38, member 2 [Source:ZFIN;Acc:ZDB-GENE-030131-9659]	Aa_trans	8690	10468	9262	15517	16319	10530	35.7479	41.4452	40.8496	45.0058	58.9124	44.6314
ENSDARG00000076983	11.7342	0	0	235.191	104.312	10.9058	-4.89942	0.0251383	0.499545	rnasel4	22	6254194	6258740	+	859	protein_coding	ribonuclease like 4 [Source:ZFIN;Acc:ZDB-GENE-070713-7]	-	11	0	0	309	112	10	0.284515	0	0	5.63509	2.54221	0.266497
ENSDARG00000078172	2528.19	3037.86	2330.46	1797.04	2106.73	2260.77	0.35783	0.0251723	0.499545	CU984600.1	9	492459	532470	+	7106	protein_coding	-	V-set	2370	2945	2049	2361	2262	2073	7.41017	8.86227	6.86869	5.20482	6.20661	6.67821
ENSDARG00000091058	202.682	306.365	230.885	140.81	186.271	148.319	0.639161	0.0251799	0.499545	tmem173	14	7764331	7786585	-	1699	protein_coding	transmembrane protein 173 [Source:ZFIN;Acc:ZDB-GENE-120921-1]	-	190	297	203	185	200	136	2.48465	3.73807	2.84616	1.70574	2.29522	1.83245
ENSDARG00000097279	177.08	348.658	312.775	191.045	140.635	176.674	0.721435	0.0252102	0.499545	CU856222.1	5	63739863	63741137	+	1275	lincRNA	-	-	166	338	275	251	151	162	2.8927	5.6688	5.13783	3.08389	2.30916	2.90864
ENSDARG00000095275	22.4017	35.0721	47.7692	55.5629	118.282	66.5254	-1.19236	0.0252134	0.499545	si:dkey-269p2.1	4	35167118	35209531	+	5306	protein_coding	si:dkey-269p2.1 [Source:ZFIN;Acc:ZDB-GENE-081103-5]	NACHT	21	34	42	73	127	61	0.087934	0.137024	0.188556	0.215522	0.466685	0.263177
ENSDARG00000074607	48.0036	13.4099	55.7308	89.814	156.468	56.7102	-1.37425	0.0252233	0.499545	unm_sa1506	3	3935115	3939785	-	4671	protein_coding	un-named sa1506 [Source:ZFIN;Acc:ZDB-GENE-120727-17]	-	45	13	49	118	168	52	0.214046	0.0595139	0.249887	0.395738	0.701272	0.254847
ENSDARG00000018361	2769.28	2495.27	2595.46	2185.98	2022.91	2285.86	0.275388	0.0252645	0.499954	sult1st3	8	46559332	46581448	-	1625	protein_coding	sulfotransferase family 1, cytosolic sulfotransferase 3 [Source:ZFIN;Acc:ZDB-GENE-030804-28]	Sulfotransfer_1	2596	2419	2282	2872	2172	2096	35.4941	31.8323	33.4518	27.6864	26.0611	29.5273
ENSDARG00000011897	2435.38	2025.93	1910.77	1583.16	1685.75	1796.19	0.331624	0.0253507	0.501036	tsg101b	7	49619375	49637278	-	3297	protein_coding	tumor susceptibility 101b [Source:ZFIN;Acc:ZDB-GENE-130530-542]	-	2283	1964	1680	2080	1810	1647	15.3848	12.7382	12.138	9.88279	10.704	11.4356
ENSDARG00000069301	122.676	151.635	52.3187	252.697	218.869	154.862	-0.939201	0.0253603	0.501036	tmem177	9	29034221	29039506	-	2103	protein_coding	transmembrane protein 177 [Source:ZFIN;Acc:ZDB-GENE-030131-993]	-	115	147	46	332	235	142	1.21496	1.49473	0.521046	2.47306	2.17879	1.54573
ENSDARG00000102894	1301.43	941.788	1190.82	834.204	867.092	924.812	0.387233	0.0254305	0.501226	CABZ01057159.1	21	1007486	1012269	-	237	protein_coding	-	-	1220	913	1047	1096	931	848	114.371	82.3773	105.234	72.4432	76.5929	81.9093
ENSDARG00000014727	12565.2	13054	10454.6	14122.9	17997.5	13661.7	-0.343807	0.0254393	0.501226	acox1	6	23122789	23138502	+	2931	protein_coding	acyl-CoA oxidase 1, palmitoyl [Source:ZFIN;Acc:ZDB-GENE-041010-219]	-	11779	12655	9192	18555	19324	12527	89.2889	92.3275	74.7053	99.17	128.549	97.8402
ENSDARG00000114818	240.018	360.005	135.346	387.418	374.405	485.308	-0.760422	0.025444	0.501226	CU633479.6	24	40728978	40731305	-	762	protein_coding	-	Myosin_tail_1	225	349	119	509	402	445	6.56043	9.79389	3.72005	10.464	10.2863	13.3688
ENSDARG00000019591	3.20024	0	0	9.89476	7.45085	22.9022	-3.6425	0.0254855	0.501226	igl4v9	25	37318550	37319117	-	456	protein_coding	immunoglobulin light 4 variable 9 [Source:ZFIN;Acc:ZDB-GENE-051013-8]	V-set	3	0	0	13	8	21	0.146171	0	0	0.446595	0.342068	1.05424
ENSDARG00000100639	9.60072	14.4414	1.13736	0	0	1.09058	4.67607	0.0254925	0.501226	CR847939.1	11	14309027	14311042	-	444	lincRNA	-	-	9	14	1	0	0	1	0.450365	0.674264	0.0536506	0	0	0.0515588
ENSDARG00000093068	1498.78	2399.34	2763.79	1376.13	1455.71	1837.63	0.512989	0.0254934	0.501226	c3b.1	22	26180184	26236275	-	6026	protein_coding	complement component c3b, tandem duplicate 1 [Source:ZFIN;Acc:ZDB-GENE-030131-2211]	A2M_comp	1405	2326	2430	1808	1563	1685	5.18027	8.25402	9.60582	4.70007	5.05728	6.40113
ENSDARG00000018296	275.221	266.135	183.115	440.697	284.995	381.703	-0.612109	0.025581	0.502543	rev1	9	21793565	21816606	+	5101	protein_coding	REV1, polymerase (DNA directed) [Source:ZFIN;Acc:ZDB-GENE-081105-180]	IMS	258	258	161	579	306	350	1.12375	1.08156	0.751844	1.77811	1.16964	1.57072
ENSDARG00000041779	3040.23	2824.33	3794.24	4025.64	4411.83	3786.49	-0.340012	0.0256813	0.504108	trdn	20	40150612	40231379	+	3186	protein_coding	triadin [Source:ZFIN;Acc:ZDB-GENE-041014-193]	-	2850	2738	3336	5289	4737	3472	19.8749	18.3769	24.9424	26.0054	28.9898	24.9471
ENSDARG00000071294	68.2718	149.572	160.368	70.0244	39.117	74.1595	1.04507	0.0258472	0.506956	tonsl	17	8799451	8855305	+	6823	protein_coding	tonsoku-like, DNA repair protein [Source:ZFIN;Acc:ZDB-GENE-041111-230]	-	64	145	141	92	42	68	0.208406	0.454441	0.492267	0.211226	0.120022	0.228149
ENSDARG00000068919	275.221	223.842	251.357	186.478	172.301	153.772	0.547818	0.0258784	0.507158	rad51c	10	32662886	32672508	+	1934	protein_coding	RAD51 paralog C [Source:ZFIN;Acc:ZDB-GENE-041010-204]	-	258	217	221	245	185	141	2.96393	2.39932	2.72203	1.98447	1.8651	1.66897
ENSDARG00000114141	257.086	59.8288	213.824	228.341	591.411	315.178	-1.09681	0.0259369	0.507896	CABZ01083546.1	KN149976.1	21	8441	-	2216	protein_coding	-	Laminin_EGF	241	58	188	300	635	289	2.41631	0.559684	2.0209	2.12074	5.58716	2.98548
ENSDARG00000075540	10.6675	6.18919	14.7857	60.8908	25.1466	20.721	-1.7645	0.0260339	0.509316	BX649498.1	6	46341306	46346978	+	590	protein_coding	-	-	10	6	13	80	27	19	0.376576	0.217462	0.524866	2.12409	0.892275	0.737204
ENSDARG00000096419	957.939	1165.63	994.055	745.913	860.573	831.022	0.355793	0.0260512	0.509316	CU659670.1	6	6995294	6997346	-	2053	lincRNA	-	-	898	1130	874	980	924	762	9.71835	11.7699	10.141	7.47777	8.77546	8.49673
ENSDARG00000035559	2180.43	2790.29	18.1978	302.171	14.9017	37.0797	3.81556	0.0262058	0.511927	tp53	5	24086227	24097805	+	2737	protein_coding	tumor protein p53 [Source:ZFIN;Acc:ZDB-GENE-990415-270]	P53	2044	2705	16	397	16	34	16.5925	21.1338	0.139252	2.27222	0.113981	0.284374
ENSDARG00000114797	384.029	1090.33	788.192	457.442	427.492	490.761	0.718055	0.0262331	0.51205	rab3b	22	17203752	17213264	+	5237	protein_coding	RAB3B, member RAS oncogene family [Source:ZFIN;Acc:ZDB-GENE-050208-660]	Ras	360	1057	693	601	459	450	1.5273	4.31596	3.15216	1.79774	1.7089	1.96705
ENSDARG00000003963	298.689	27.8514	50.044	41.8624	35.3915	41.4421	1.66577	0.0262663	0.512287	traf4a	15	15516612	15593263	+	3072	protein_coding	tnf receptor-associated factor 4a [Source:ZFIN;Acc:ZDB-GENE-040308-1]	-	280	27	44	55	38	38	2.02508	0.187944	0.341184	0.280464	0.241185	0.283171
ENSDARG00000018000	961.139	1023.28	755.209	1230.76	1142.77	1173.46	-0.37236	0.0263269	0.51267	ubp1	19	42806812	42841889	+	2506	protein_coding	upstream binding protein 1 [Source:ZFIN;Acc:ZDB-GENE-060503-870]	CP2	901	992	664	1617	1227	1076	7.9882	8.46478	6.31167	10.108	9.54664	9.82918
ENSDARG00000052997	1042.21	870.613	1144.19	1327.42	1348.6	1229.08	-0.353842	0.0263921	0.51267	sema4e	2	49569017	49603681	+	2983	protein_coding	semaphorin 4e [Source:ZFIN;Acc:ZDB-GENE-990715-7]	Sema	977	844	1006	1744	1448	1127	7.2769	6.05026	8.03345	9.15859	9.4646	8.64881
ENSDARG00000098923	43.7366	41.2613	30.7088	64.6965	81.9593	80.7029	-0.971334	0.0263924	0.51267	zgc:173577	3	7276432	7283867	-	1178	protein_coding	zgc:173577 [Source:ZFIN;Acc:ZDB-GENE-071004-55]	-	41	40	27	85	88	74	0.773292	0.726105	0.545979	1.13034	1.45655	1.43804
ENSDARG00000007576	14916.3	35778.7	22669.9	16327.9	11765.8	19840.9	0.614048	0.0264009	0.51267	crybb1l1	14	46301973	46310549	-	4211	protein_coding	crystallin, beta B1, like 1 [Source:ZFIN;Acc:ZDB-GENE-100112-3]	Crystall	13983	34685	19932	21452	12633	18193	73.7768	176.133	112.752	79.8027	58.4936	98.902
ENSDARG00000011555	3146.9	3476.26	3611.13	2868.72	2760.54	2908.58	0.261456	0.0264077	0.51267	spag7	5	68059924	68074592	-	7663	protein_coding	sperm associated antigen 7 [Source:ZFIN;Acc:ZDB-GENE-040426-1632]	R3H	2950	3370	3175	3769	2964	2667	8.55319	9.40407	9.86966	7.70482	7.54165	7.96728
ENSDARG00000015990	1852.94	2010.46	2137.1	1599.91	1644.77	1694.76	0.280877	0.0264154	0.51267	hcfc1a	11	25436440	25461336	-	6964	protein_coding	host cell factor C1a [Source:ZFIN;Acc:ZDB-GENE-030912-10]	-	1737	1949	1879	2102	1766	1554	5.54174	5.98464	6.42725	4.72835	4.94446	5.10832
ENSDARG00000068874	160.012	212.496	187.665	101.992	123.87	133.051	0.645238	0.0264332	0.51267	si:ch211-250m6.7	4	77620775	77624155	-	3018	protein_coding	si:ch211-250m6.7 [Source:ZFIN;Acc:ZDB-GENE-041210-239]	-	150	206	165	134	133	122	1.10427	1.4596	1.30233	0.695538	0.85925	0.925394
ENSDARG00000036139	448.034	498.23	390.115	560.196	643.567	576.917	-0.413377	0.0264578	0.512738	lctla	7	34227075	34236091	+	2680	protein_coding	lactase-like a [Source:ZFIN;Acc:ZDB-GENE-040718-233]	Glyco_hydro_1	420	483	343	736	691	529	3.48193	3.85387	3.04871	4.30208	5.02725	4.51863
ENSDARG00000062821	222.95	300.176	242.258	322.721	454.502	343.533	-0.549488	0.0265077	0.513297	slc6a15	18	16151774	16181952	-	2517	protein_coding	solute carrier family 6 (neutral amino acid transporter), member 15 [Source:ZFIN;Acc:ZDB-GENE-050420-93]	SNF	209	291	213	424	488	315	1.84488	2.47226	2.01583	2.63887	3.78028	2.86492
ENSDARG00000004386	151.478	288.829	260.456	119.498	177.889	111.239	0.77785	0.0266291	0.515237	si:dkey-153k10.9	4	9669717	9690419	+	3824	protein_coding	si:dkey-153k10.9 [Source:ZFIN;Acc:ZDB-GENE-030131-3893]	-	142	280	229	157	191	102	0.825041	1.56576	1.42651	0.643157	0.973874	0.610616
ENSDARG00000070746	102.408	73.2387	62.555	180.389	111.763	131.96	-0.833567	0.0266859	0.515928	zgc:110788	6	36839509	36844020	+	1395	protein_coding	zgc:110788 [Source:ZFIN;Acc:ZDB-GENE-050227-13]	-	96	71	55	237	120	121	1.52898	1.08835	0.939174	2.6614	1.67724	1.98562
ENSDARG00000019335	633.648	874.739	771.132	491.693	596.068	602	0.433019	0.0267156	0.516092	hes6	2	48288461	48304696	+	1497	protein_coding	hes family bHLH transcription factor 6 [Source:ZFIN;Acc:ZDB-GENE-030828-5]	Hairy_orange	594	848	678	646	640	552	8.81596	12.1132	10.7886	6.75999	8.33576	8.44118
ENSDARG00000055759	3811.49	5487.75	4061.52	5587.49	6184.2	5428.91	-0.364396	0.0267402	0.516157	efhd2	8	25818622	25846188	-	3101	protein_coding	EF-hand domain family, member D2 [Source:ZFIN;Acc:ZDB-GENE-060531-152]	-	3573	5320	3571	7341	6640	4978	25.5998	36.6855	27.4312	37.0842	41.7497	36.7484
ENSDARG00000013057	582.444	616.856	718.813	379.807	510.383	513.663	0.451677	0.0267834	0.516583	hoxb5a	3	23707691	23710095	+	1790	protein_coding	homeobox B5a [Source:ZFIN;Acc:ZDB-GENE-980526-70]	Homeobox	546	598	632	499	548	471	6.77711	7.14386	8.41049	4.367	5.96918	6.02357
ENSDARG00000008553	2326.58	2128.05	2035.88	1794	1791	1794	0.271067	0.0268934	0.518294	zgc:136872	17	3124129	3166898	+	2550	protein_coding	zgc:136872 [Source:ZFIN;Acc:ZDB-GENE-060421-5204]	Peptidase_C2	2181	2063	1790	2357	1923	1645	19.0029	17.2999	16.7213	14.4795	14.7037	14.7677
ENSDARG00000045887	1464.64	2999.69	1884.61	1082.33	1402.62	1740.57	0.588003	0.026958	0.519127	mmp30	10	38643304	38663746	+	2637	protein_coding	matrix metallopeptidase 30 [Source:ZFIN;Acc:ZDB-GENE-060421-5765]	Hemopexin	1373	2908	1657	1422	1506	1596	11.5682	23.5814	14.9682	8.44743	11.1353	13.8551
ENSDARG00000013274	164.279	486.883	523.187	527.467	654.743	923.722	-0.842163	0.027013	0.519776	eif4eb	13	12671513	12681979	+	1563	protein_coding	eukaryotic translation initiation factor 4eb [Source:ZFIN;Acc:ZDB-GENE-041121-14]	-	154	472	460	693	703	847	2.18911	6.45755	7.01062	6.9456	8.76967	12.4054
ENSDARG00000090292	170.68	122.752	109.187	70.0244	54.0186	98.1522	0.861433	0.0271142	0.521312	ralyl	2	31719439	31754292	-	1378	protein_coding	RALY RNA binding protein like [Source:ZFIN;Acc:ZDB-GENE-060607-5]	RRM_1	160	119	96	92	58	90	2.57974	1.84664	1.65951	1.04586	0.820665	1.49513
ENSDARG00000035333	19.2014	224.874	6.82418	25.8786	11.1763	16.3587	2.22958	0.0272128	0.522794	mis18a	10	33588715	33594110	+	1290	protein_coding	MIS18 kinetochore protein A [Source:ZFIN;Acc:ZDB-GENE-091204-314]	-	18	218	6	34	12	15	0.310019	3.6137	0.110795	0.412881	0.181375	0.266187
ENSDARG00000101964	39.4696	20.6306	25.022	81.4415	75.4398	40.3515	-1.21599	0.0272371	0.52285	zgc:171592	15	37331585	37340879	+	1167	protein_coding	zgc:171592 [Source:ZFIN;Acc:ZDB-GENE-080220-23]	Trypsin	37	20	22	107	81	37	0.704427	0.366475	0.449065	1.43631	1.35332	0.7258
ENSDARG00000016479	1330.23	1053.19	1544.54	1893.7	2081.58	1400.31	-0.45327	0.0273422	0.524454	ugt5a1	25	29407671	29415382	-	1960	protein_coding	UDP glucuronosyltransferase 5 family, polypeptide A1 [Source:ZFIN;Acc:ZDB-GENE-051120-60]	UDPGT	1247	1021	1358	2488	2235	1284	14.1356	11.1392	16.5044	19.8852	22.2335	14.9967
ENSDARG00000074120	392.563	449.748	589.154	682.738	651.018	627.084	-0.454924	0.0273711	0.524596	usp2b	5	63088740	63109232	-	1197	protein_coding	ubiquitin specific peptidase 2b [Source:ZFIN;Acc:ZDB-GENE-100208-2]	UCH	368	436	518	897	699	575	6.8306	7.78892	10.3084	11.7391	11.386	10.9966
ENSDARG00000095333	53.3374	36.1036	27.2967	250.414	27.0093	70.8877	-1.57948	0.0275114	0.526868	si:ch211-157j23.3	24	5811350	5824468	+	2612	protein_coding	si:ch211-157j23.3 [Source:ZFIN;Acc:ZDB-GENE-091117-36]	-	50	35	24	329	29	65	0.425306	0.286536	0.218875	1.97314	0.216477	0.569674
ENSDARG00000073959	41.6031	55.7027	19.3352	17.5061	6.51949	13.087	1.64795	0.0275379	0.526962	pmch	4	17336557	17338753	+	580	protein_coding	pro-melanin-concentrating hormone [Source:ZFIN;Acc:ZDB-GENE-041210-150]	-	39	54	17	23	7	12	1.49397	1.99091	0.698197	0.621205	0.235319	0.47363
ENSDARG00000009087	20859.2	10978.6	20013	27242.6	28481.8	18942.3	-0.52614	0.0276006	0.527748	cd74a	14	3038473	3052361	+	1273	protein_coding	CD74 molecule, major histocompatibility complex, class II invariant chain a [Source:ZFIN;Acc:ZDB-GENE-000901-1]	-	19554	10643	17596	35792	30581	17369	341.281	178.781	329.263	440.446	468.393	312.343
ENSDARG00000076539	16.0012	36.1036	15.9231	0	3.72542	7.63406	2.62228	0.0276232	0.527765	si:ch211-53m15.1	16	41162854	41169589	+	1323	protein_coding	si:ch211-53m15.1 [Source:ZFIN;Acc:ZDB-GENE-100921-17]	-	15	35	14	0	4	7	0.251905	0.565709	0.252073	0	0.0589505	0.121122
ENSDARG00000071213	409.631	328.027	360.544	538.884	562.539	416.602	-0.46831	0.0277236	0.528542	rgl3a	6	8210115	8244474	-	3874	protein_coding	ral guanine nucleotide dissociation stimulator-like 3a [Source:ZFIN;Acc:ZDB-GENE-101130-1]	RA	384	318	317	708	604	382	2.2023	1.7553	1.9492	2.86292	3.03994	2.2573
ENSDARG00000054218	199.482	193.928	390.115	390.462	447.051	411.149	-0.673364	0.0277263	0.528542	si:ch73-269m23.5	23	44772661	44786844	-	1763	protein_coding	si:ch73-269m23.5 [Source:ZFIN;Acc:ZDB-GENE-110411-68]	-	187	188	343	513	480	377	2.35665	2.28029	4.63446	4.55827	5.30855	4.89525
ENSDARG00000036239	26732.7	33972.5	27524.2	20294.2	18470.7	28208.9	0.397722	0.0277289	0.528542	gatm	18	35725	46010	-	2103	protein_coding	glycine amidinotransferase (L-arginine:glycine amidinotransferase) [Source:ZFIN;Acc:ZDB-GENE-021015-1]	-	25060	32934	24200	26663	19832	25866	264.757	334.881	274.115	198.612	183.871	281.563
ENSDARG00000098350	1712.13	1959.91	1746.99	1535.21	1529.29	1262.89	0.323974	0.0277619	0.528757	mxd3	14	16068318	16082806	-	2090	protein_coding	MAX dimerization protein 3 [Source:ZFIN;Acc:ZDB-GENE-040426-1588]	HLH	1605	1900	1536	2017	1642	1158	17.0621	19.4398	17.5066	15.118	15.3184	12.6838
ENSDARG00000063293	61.8713	71.1757	85.3022	31.2065	42.8424	37.0797	0.976241	0.0278742	0.530482	neto2b	18	7500434	7511763	+	1728	protein_coding	neuropilin (NRP) and tolloid (TLL)-like 2b [Source:ZFIN;Acc:ZDB-GENE-060503-638]	CUB	58	69	75	41	46	34	0.745743	0.853867	1.03389	0.371685	0.51904	0.450424
ENSDARG00000100896	0	0	1.13736	40.3402	0	1.09058	-5.16609	0.0279009	0.530575	znf973	4	37239091	37246482	+	1657	protein_coding	zinc finger protein 973 [Source:ZFIN;Acc:ZDB-GENE-080218-9]	zf-C2H2	0	0	1	53	0	1	0	0	0.0143759	0.501059	0	0.0138154
ENSDARG00000070847	75.739	49.5135	85.3022	122.543	120.145	124.326	-0.803296	0.0279238	0.530596	trim35-20	22	36902352	36905600	+	1656	protein_coding	tripartite motif containing 35-20 [Source:ZFIN;Acc:ZDB-GENE-110920-8]	zf-B_box	71	48	75	161	129	114	0.952583	0.61982	1.07884	1.523	1.51886	1.57591
ENSDARG00000088911	24.5352	14.4414	38.6703	7.61135	9.31356	2.18116	2.00578	0.0279674	0.530756	cbln17	10	21867307	21870457	+	1847	protein_coding	cerebellin 17 [Source:ZFIN;Acc:ZDB-GENE-111109-4]	-	23	14	34	10	10	2	0.276672	0.162086	0.4385	0.0848142	0.105565	0.0247884
ENSDARG00000097963	17.068	60.8604	17.0604	12.9393	0.931356	5.4529	2.28106	0.0279758	0.530756	CR589875.2	11	32505375	32510295	+	2167	lincRNA	-	-	16	59	15	17	1	5	0.164046	0.582208	0.164888	0.122892	0.00899763	0.0528198
ENSDARG00000004539	1763.33	1193.48	1785.66	1480.41	721.801	953.167	0.586974	0.0280598	0.531936	ptgs2a	2	20916497	20923864	-	2373	protein_coding	prostaglandin-endoperoxide synthase 2a [Source:ZFIN;Acc:ZDB-GENE-020530-2]	An_peroxidase	1653	1157	1570	1945	775	874	15.4768	10.4261	15.7601	12.8398	6.36782	8.4314
ENSDARG00000093370	246.419	248.599	226.335	360.778	278.475	388.247	-0.509657	0.028095	0.532048	lrrc66	20	23185530	23192298	+	403	protein_coding	leucine rich repeat containing 66 [Source:ZFIN;Acc:ZDB-GENE-070705-240]	-	231	241	199	474	299	356	12.7354	12.7878	11.7627	18.425	14.4662	20.2223
ENSDARG00000102432	6.40048	12.3784	15.9231	42.6236	42.8424	20.721	-1.61964	0.0281095	0.532048	si:dkey-261j11.3	4	75883021	75930031	-	3627	protein_coding	si:dkey-261j11.3 [Source:ZFIN;Acc:ZDB-GENE-131122-1]	NACHT	6	12	14	56	46	19	0.0367543	0.0707487	0.0919471	0.241867	0.247285	0.11992
ENSDARG00000098241	151.478	50.545	80.7528	15.9838	40.9797	55.6196	1.33679	0.0281734	0.532845	fanca	KN150550.1	918	14914	+	4273	protein_coding	Fanconi anemia, complementation group A [Source:ZFIN;Acc:ZDB-GENE-060508-1]	-	142	49	71	21	44	51	0.738347	0.245216	0.395806	0.0769878	0.200774	0.273227
ENSDARG00000079145	590.978	608.604	646.022	708.617	817.731	831.022	-0.352378	0.0282349	0.533594	CABZ01077217.1	22	8313513	8326972	+	3164	protein_coding	-	-	554	590	568	931	878	762	3.89026	3.9875	4.27631	4.60944	5.4106	5.51321
ENSDARG00000021305	19.2014	10.3153	6.82418	28.9231	45.6364	33.808	-1.57282	0.0282804	0.533852	slc30a2	20	38595935	38617766	-	1535	protein_coding	solute carrier family 30 (zinc transporter), member 2 [Source:ZFIN;Acc:ZDB-GENE-041014-347]	-	18	10	6	38	49	31	0.260537	0.139308	0.0931108	0.387802	0.622407	0.462316
ENSDARG00000053104	660.316	782.932	473.143	793.103	1138.12	823.388	-0.522887	0.0282982	0.533852	fam102ba	2	45665493	45691128	-	2099	protein_coding	family with sequence similarity 102, member B, a [Source:ZFIN;Acc:ZDB-GENE-060616-312]	-	619	759	416	1042	1222	755	6.55214	7.7324	4.72105	7.77661	11.3513	8.23418
ENSDARG00000079741	150.411	53.6396	148.995	194.851	240.29	218.116	-0.888733	0.0283143	0.533852	CSRNP3	9	49659114	49745424	+	3265	protein_coding	cysteine and serine rich nuclear protein 3 [Source:HGNC Symbol;Acc:HGNC:30729]	-	141	52	131	256	258	200	0.959491	0.340569	0.955753	1.22826	1.54072	1.40227
ENSDARG00000078658	531.24	576.626	578.918	763.419	728.32	661.982	-0.353451	0.0284194	0.53453	supt20	10	35012094	35052198	-	2793	protein_coding	SPT20 homolog, SAGA complex component [Source:ZFIN;Acc:ZDB-GENE-091204-264]	-	498	559	509	1003	782	607	3.96153	4.27982	4.34114	5.62555	5.45912	4.97512
ENSDARG00000100990	1044.35	661.212	674.456	551.062	558.814	591.095	0.484969	0.0284235	0.53453	nme3	3	15990547	16000168	-	1190	protein_coding	NME/NM23 nucleoside diphosphate kinase 3 [Source:ZFIN;Acc:ZDB-GENE-000210-34]	NDK	979	641	593	724	600	542	18.2785	11.5185	11.8704	9.53075	9.83086	10.4265
ENSDARG00000019692	850.197	1273.94	917.852	603.58	831.701	757.953	0.472876	0.0284418	0.53453	colq	16	20198064	20238985	+	6677	protein_coding	collagen-like tail subunit (single strand of homotrimer) of asymmetric acetylcholinesterase [Source:ZFIN;Acc:ZDB-GENE-110411-119]	Collagen	797	1235	807	793	893	695	2.65205	3.95522	2.87905	1.86049	2.6077	2.38281
ENSDARG00000033928	8926.54	6107.7	9487.88	6140.84	6794.24	5774.62	0.390214	0.0284567	0.53453	ndfip2	1	5354489	5394791	-	5475	protein_coding	Nedd4 family interacting protein 2 [Source:ZFIN;Acc:ZDB-GENE-040426-2662]	-	8368	5921	8342	8068	7295	5295	33.958	23.1258	36.2947	23.0843	25.9793	22.1395
ENSDARG00000029747	4149.65	4672.84	3706.67	3524.82	3241.12	3473.5	0.291231	0.02846	0.53453	mep1a.1	20	35473288	35481584	+	2340	protein_coding	meprin A, alpha (PABA peptide hydrolase), tandem duplicate 1 [Source:ZFIN;Acc:ZDB-GENE-041001-209]	Astacin	3890	4530	3259	4631	3480	3185	36.9351	41.3968	33.1761	31.0023	28.9968	31.1587
ENSDARG00000104823	628.314	851.014	942.874	1155.4	903.415	1292.34	-0.468268	0.0284939	0.534754	znf648	6	23887314	23889678	+	1938	protein_coding	zinc finger protein 648 [Source:ZFIN;Acc:ZDB-GENE-120215-149]	zf-C2H2	589	825	829	1518	970	1185	6.75253	9.10301	10.1896	12.2702	9.75899	13.9975
ENSDARG00000101939	45.8701	13.4099	46.6319	70.7856	114.557	67.616	-1.25858	0.0285635	0.535648	BX324216.1	22	9994833	10006999	+	3890	protein_coding	-	I-set	43	13	41	93	123	62	0.245597	0.0714626	0.251068	0.374514	0.616513	0.364861
ENSDARG00000077721	1117.95	1367.81	1744.71	723.079	756.261	1346.87	0.58291	0.0286619	0.53708	knop1	1	54683655	54694012	+	1970	protein_coding	lysine-rich nucleolar protein 1 [Source:ZFIN;Acc:ZDB-GENE-090313-76]	-	1048	1326	1534	950	812	1235	11.8195	14.3934	18.5488	7.55427	8.03668	14.3511
ENSDARG00000063444	70.4053	21.6622	21.6099	95.903	145.292	51.2573	-1.36391	0.0286893	0.537181	si:dkey-32n7.7	12	4170921	4185554	-	1627	protein_coding	si:dkey-32n7.7 [Source:ZFIN;Acc:ZDB-GENE-121214-179]	Trypsin	66	21	19	126	156	47	0.901283	0.276005	0.278178	1.21316	1.86949	0.661296
ENSDARG00000097877	2071.62	1992.92	2504.47	2772.82	2501.62	2919.48	-0.318971	0.0288125	0.538518	si:ch211-167b20.8	8	25733872	25748852	+	4439	protein_coding	si:ch211-167b20.8 [Source:ZFIN;Acc:ZDB-GENE-081104-147]	-	1942	1932	2202	3643	2686	2677	9.72006	9.30694	11.8165	12.8561	11.798	13.8054
ENSDARG00000039899	970.74	707.631	843.923	1093.75	1208.9	1000.06	-0.389319	0.0288207	0.538518	zbtb7a	22	20372533	20386982	-	1917	protein_coding	zinc finger and BTB domain containing 7a [Source:ZFIN;Acc:ZDB-GENE-050208-583]	BTB	910	686	742	1437	1298	917	10.5469	7.65221	9.22017	11.7428	13.202	10.9505
ENSDARG00000017982	476.836	1705.12	944.011	463.531	610.97	716.511	0.804242	0.028827	0.538518	cyp39a1	20	39190854	39219537	-	2274	protein_coding	cytochrome P450, family 39, subfamily A, polypeptide 1 [Source:ZFIN;Acc:ZDB-GENE-041014-339]	p450	447	1653	830	609	656	657	4.36739	15.5442	8.69451	4.19529	5.62471	6.61395
ENSDARG00000103237	84.273	82.5225	63.6923	11.417	55.8814	21.8116	1.37497	0.0289514	0.540426	si:ch73-299h12.8	21	2342856	2348838	-	750	protein_coding	si:ch73-299h12.8 [Source:ZFIN;Acc:ZDB-GENE-081031-66]	-	79	80	56	15	60	20	2.3403	2.28094	1.77862	0.313304	1.55983	0.610456
ENSDARG00000035954	337.092	304.302	316.187	223.013	201.173	259.558	0.487377	0.0290062	0.541035	tdp2b	19	31568992	31576321	-	1727	protein_coding	tyrosyl-DNA phosphodiesterase 2b [Source:ZFIN;Acc:ZDB-GENE-050816-1]	Exo_endo_phos	316	295	278	293	216	238	4.06537	3.6527	3.83451	2.65773	2.43864	3.15479
ENSDARG00000100106	324.291	591.068	477.692	270.964	343.67	317.359	0.580777	0.0290782	0.541962	CR385054.1	12	43852970	43982343	-	703	protein_coding	-	-	304	573	420	356	369	291	9.60778	17.4295	14.2315	7.93286	10.2343	9.47597
ENSDARG00000041062	164.279	189.802	208.137	350.122	305.485	207.21	-0.620621	0.0291384	0.542669	calb2a	18	21198762	21218851	-	1365	protein_coding	calbindin 2a [Source:ZFIN;Acc:ZDB-GENE-040426-1677]	-	154	184	183	460	328	190	2.50665	2.88251	3.19357	5.27911	4.6852	3.18645
ENSDARG00000098949	697.653	807.689	621	688.066	921.111	1797.28	-0.67879	0.0291724	0.542887	mslna	3	43835558	43872889	-	5715	protein_coding	mesothelin a [Source:ZFIN;Acc:ZDB-GENE-120727-9]	-	654	783	546	904	989	1648	2.54253	2.92975	2.2758	2.47792	3.37417	6.60126
ENSDARG00000012395	70.4053	135.131	71.6539	222.252	452.639	43.6232	-1.3744	0.0292678	0.544247	mmp13a	10	38593645	38602561	+	1694	protein_coding	matrix metallopeptidase 13a [Source:ZFIN;Acc:ZDB-GENE-031202-2]	PG_binding_1	66	131	63	292	486	40	0.865636	1.65365	0.8859	2.70025	5.59384	0.540546
ENSDARG00000093619	1.06675	9.28378	9.0989	0	0	0	5.26281	0.0294677	0.547547	sult3st2	22	15336752	15342165	+	1278	protein_coding	sulfotransferase family 3, cytosolic sulfotransferase 2 [Source:ZFIN;Acc:ZDB-GENE-030131-1135]	Sulfotransfer_1	1	9	8	0	0	0	0.017385	0.15059	0.149113	0	0	0
ENSDARG00000055291	136.544	403.329	78.478	101.992	62.4009	105.786	1.19546	0.0295446	0.548557	rab18a	12	22921477	22933524	+	2350	protein_coding	RAB18A, member RAS oncogene family [Source:ZFIN;Acc:ZDB-GENE-030131-3980]	Ras	128	391	69	134	67	97	1.21017	3.5579	0.699421	0.893248	0.555897	0.944909
ENSDARG00000096906	23.4684	9.28378	13.6484	181.15	17.6958	8.72464	-2.16582	0.0295945	0.548814	si:dkey-7i4.24	15	714203	721558	+	1564	protein_coding	si:dkey-7i4.24 [Source:ZFIN;Acc:ZDB-GENE-030131-1157]	-	22	9	12	238	19	8	0.312529	0.123053	0.182769	2.38383	0.236867	0.117095
ENSDARG00000038865	2685	2990.41	3168.69	1956.88	2726.08	2254.23	0.350571	0.0296035	0.548814	acox3	7	61764040	61806065	+	3731	protein_coding	acyl-CoA oxidase 3, pristanoyl [Source:ZFIN;Acc:ZDB-GENE-040426-2163]	-	2517	2899	2786	2571	2927	2067	14.9887	16.6153	17.7874	10.7947	15.2962	12.6824
ENSDARG00000006598	2017.22	1401.85	1538.85	2099.97	2568.68	1912.88	-0.408806	0.0297399	0.550632	sgk2b	16	26530426	26537114	-	1959	protein_coding	serum/glucocorticoid regulated kinase 2b [Source:ZFIN;Acc:ZDB-GENE-060929-44]	Pkinase	1891	1359	1353	2759	2758	1754	21.4468	14.8344	16.4521	22.0624	27.4503	20.4966
ENSDARG00000045524	1304.63	930.441	1585.48	1929.48	1620.56	1664.23	-0.449238	0.0297468	0.550632	lamb1b	4	25704579	25751361	+	5575	protein_coding	laminin, beta 1b [Source:ZFIN;Acc:ZDB-GENE-041210-197]	Laminin_EGF	1223	902	1394	2535	1740	1526	4.87401	3.45976	5.95628	7.12309	6.08543	6.26607
ENSDARG00000090585	2074.82	2059.97	1933.52	2498.81	2289.27	2465.8	-0.257423	0.0298416	0.55173	gpc1b	2	46032678	46184590	+	2426	protein_coding	glypican 1b [Source:ZFIN;Acc:ZDB-GENE-040426-1306]	-	1945	1997	1700	3283	2458	2261	17.8129	17.6024	16.6923	21.199	19.7551	21.3351
ENSDARG00000034718	3777.35	4009.56	4268.52	3408.36	2876.03	3561.84	0.292078	0.0298514	0.55173	tfpia	9	42420636	42484448	-	2441	protein_coding	tissue factor pathway inhibitor a [Source:ZFIN;Acc:ZDB-GENE-030711-1]	Kunitz_BPTI	3541	3887	3753	4478	3088	3266	32.2302	34.0511	36.6242	28.7377	24.6659	30.6291
ENSDARG00000058322	978.207	1054.23	1057.75	1252.07	1383.99	1185.46	-0.306704	0.0299973	0.554006	enc3	22	10781894	10795953	+	3381	protein_coding	ectodermal-neural cortex 3 [Source:ZFIN;Acc:ZDB-GENE-030131-5742]	BACK	917	1022	930	1645	1486	1087	6.026	6.46384	6.55232	7.62177	8.5696	7.35987
ENSDARG00000041976	8.53398	2.06306	11.3736	34.2511	20.4898	27.2645	-1.9086	0.0300213	0.554029	il17a/f3	20	34792166	34794465	+	1221	protein_coding	interleukin 17a/f3 [Source:ZFIN;Acc:ZDB-GENE-041001-192]	-	8	2	10	45	22	25	0.145572	0.0350267	0.195093	0.577341	0.351313	0.468716
ENSDARG00000077559	1149.95	559.09	474.28	946.852	1164.19	1363.23	-0.669668	0.030072	0.554545	LO017815.1	16	55059026	55074006	+	1172	protein_coding	Danio rerio nuclear receptor coactivator 7-like (LOC792958), mRNA. [Source:RefSeq mRNA;Acc:NM_001326597]	-	1078	542	417	1244	1250	1250	20.436	9.8891	8.47551	16.6275	20.7955	24.4156
ENSDARG00000097528	1332.37	1954.75	1467.2	1083.86	1276.89	1245.44	0.399299	0.0301706	0.555942	si:dkey-7j14.5	16	43014417	43026273	-	2518	protein_coding	si:dkey-7j14.5 [Source:ZFIN;Acc:ZDB-GENE-030131-8110]	-	1249	1895	1290	1424	1371	1142	11.0208	16.0931	12.2037	8.8591	10.6162	10.3824
ENSDARG00000018165	538.707	187.739	319.599	213.879	196.516	195.214	0.787952	0.0302303	0.556621	depdc1a	8	16710634	16725959	-	5961	protein_coding	DEP domain containing 1a [Source:ZFIN;Acc:ZDB-GENE-030131-9827]	RhoGAP	505	182	281	281	211	179	1.88225	0.652886	1.12291	0.738452	0.690161	0.687416
ENSDARG00000091127	1171.29	1103.74	1212.43	1489.54	1434.29	1334.87	-0.28887	0.0302779	0.557077	klf15	23	35187683	35195908	-	2321	protein_coding	Kruppel-like factor 15 [Source:ZFIN;Acc:ZDB-GENE-030131-7844]	zf-C2H2	1098	1070	1066	1957	1540	1224	10.5107	9.85811	10.9406	13.2084	12.937	12.0724
ENSDARG00000038876	1207.56	1042.88	1017.94	838.771	732.046	959.711	0.369815	0.0303824	0.557943	zgc:101569	24	7828097	7854229	+	1287	protein_coding	zgc:101569 [Source:ZFIN;Acc:ZDB-GENE-041010-72]	ECH	1132	1011	895	1102	786	880	19.5422	16.798	16.5654	13.4134	11.9078	15.6527
ENSDARG00000077979	9.60072	15.473	15.9231	130.915	11.1763	20.721	-1.99516	0.030392	0.557943	tmem26a	17	20942058	20958153	-	1335	protein_coding	transmembrane protein 26a [Source:ZFIN;Acc:ZDB-GENE-101223-2]	-	9	15	14	172	12	19	0.149784	0.240267	0.249807	2.01828	0.175262	0.325805
ENSDARG00000087519	32.0024	15.473	26.1593	11.417	2.79407	3.27174	2.04674	0.0303973	0.557943	CU693446.1	16	50240323	50254974	+	497	processed_transcript	-	HLH	30	15	23	15	3	3	1.34113	0.645386	1.10237	0.472792	0.117693	0.138182
ENSDARG00000102364	548.308	685.969	476.555	497.782	949.983	1283.61	-0.673621	0.0304343	0.557943	si:dkey-202l22.6	15	12004777	12011390	-	5724	protein_coding	si:dkey-202l22.6 [Source:ZFIN;Acc:ZDB-GENE-131121-181]	-	514	665	419	654	1020	1177	1.99512	2.48432	1.7437	1.78984	3.47446	4.7072
ENSDARG00000094889	229.351	311.523	251.357	406.446	336.22	370.797	-0.491183	0.0304422	0.557943	cplx4c	2	55890673	56003799	-	4451	protein_coding	complexin 4c [Source:ZFIN;Acc:ZDB-GENE-101018-1]	-	215	302	221	534	361	340	1.07321	1.45089	1.18275	1.8794	1.58138	1.74867
ENSDARG00000055412	536.574	730.324	539.11	637.07	1014.25	906.272	-0.50089	0.0304624	0.557943	mylk4b	20	26827265	26866111	-	3506	protein_coding	myosin light chain kinase family, member 4b [Source:ZFIN;Acc:ZDB-GENE-041001-128]	Pkinase	503	708	474	837	1089	831	3.18758	4.31823	3.2205	3.7398	6.05624	5.42594
ENSDARG00000021324	260.286	175.36	148.995	401.118	257.986	273.736	-0.675166	0.0305387	0.558921	nsun4	2	10160484	10169433	+	1394	protein_coding	NOL1/NOP2/Sun domain family, member 4 [Source:ZFIN;Acc:ZDB-GENE-041212-77]	-	244	170	131	527	277	251	3.88895	2.60778	2.23855	5.9222	3.8744	4.12189
ENSDARG00000071378	821.395	450.779	508.401	770.269	950.914	858.287	-0.534477	0.0305679	0.559035	si:dkey-78l4.14	22	19547476	19552803	-	1298	protein_coding	si:dkey-78l4.14 [Source:ZFIN;Acc:ZDB-GENE-050309-178]	-	770	437	447	1012	1021	787	13.1802	7.19932	8.20333	12.2135	15.3369	13.8799
ENSDARG00000098810	332.825	552.901	318.462	249.652	265.436	284.641	0.591813	0.0306797	0.560334	zgc:194678	7	45040526	45076131	-	1603	protein_coding	zgc:194678 [Source:ZFIN;Acc:ZDB-GENE-030131-8082]	V-set	312	536	280	328	285	261	4.3244	7.15017	4.16085	3.20535	3.46656	3.72729
ENSDARG00000061017	1216.09	1333.77	1670.79	1703.42	1921.39	1768.92	-0.353994	0.030685	0.560334	spns2	5	30802798	30924453	-	7014	protein_coding	spinster homolog 2 (Drosophila) [Source:ZFIN;Acc:ZDB-GENE-030131-5843]	MFS_1	1140	1293	1469	2238	2063	1622	3.61114	3.94201	4.989	4.99838	5.73483	5.29384
ENSDARG00000067985	27.7354	18.5676	36.3956	47.1904	55.8814	82.8841	-1.16801	0.0307296	0.560642	ftr23	2	47905735	47911747	+	3423	protein_coding	finTRIM family, member 23 [Source:ZFIN;Acc:ZDB-GENE-070912-322]	SPRY	26	18	32	62	60	76	0.168761	0.112448	0.22269	0.28374	0.341768	0.508268
ENSDARG00000115894	16.0012	16.5045	39.8077	46.4293	112.694	37.0797	-1.44384	0.0307479	0.560642	zgc:194906	4	57262332	57340828	-	5778	protein_coding	zgc:194906 [Source:ZFIN;Acc:ZDB-GENE-080722-43]	NACHT	15	16	35	61	121	34	0.0576791	0.0592144	0.144294	0.165382	0.408315	0.134706
ENSDARG00000016357	242.152	309.459	391.253	502.349	393.032	464.587	-0.529435	0.0307917	0.561021	fmo5	20	15093609	15104709	-	2207	protein_coding	flavin containing monooxygenase 5 [Source:ZFIN;Acc:ZDB-GENE-030131-6606]	FMO-like	227	300	344	660	422	426	2.28522	2.90672	3.7129	4.68465	3.72818	4.41869
ENSDARG00000002305	8389.97	7764.34	8674.67	6429.31	7164.92	7309.07	0.248411	0.0309148	0.562839	me3	9	34246384	34260214	-	2829	protein_coding	malic enzyme 3, NADP(+)-dependent, mitochondrial [Source:ZFIN;Acc:ZDB-GENE-041111-294]	Malic_M	7865	7527	7627	8447	7693	6702	61.769	56.895	64.2212	46.774	53.0212	54.2322
ENSDARG00000029177	172.813	266.135	238.846	149.183	138.772	157.044	0.607592	0.0309376	0.562839	lnx2a	24	21646317	21674996	-	2870	protein_coding	ligand of numb-protein X 2a [Source:ZFIN;Acc:ZDB-GENE-060228-2]	PDZ	162	258	210	196	149	144	1.25412	1.92231	1.74299	1.06982	1.01226	1.14859
ENSDARG00000038792	376.562	293.987	461.769	269.442	279.407	232.294	0.533985	0.0309999	0.563551	klf17	2	33326522	33328688	+	1625	protein_coding	Kruppel-like factor 17 [Source:ZFIN;Acc:ZDB-GENE-010129-1]	-	353	285	406	354	300	213	4.82643	3.75039	5.95155	3.4126	3.59961	3.00063
ENSDARG00000105498	0	5.15766	27.2967	73.069	41.911	38.1703	-2.24673	0.0310916	0.564621	TSC22D3 (1 of many)	14	27999805	28052474	-	759	protein_coding	si:ch211-220e11.3 [Source:ZFIN;Acc:ZDB-GENE-160114-28]	-	0	5	24	96	45	35	0	0.140868	0.753229	1.98137	1.156	1.05563
ENSDARG00000088740	48.0036	34.0405	53.4561	105.037	62.4009	95.9711	-0.961316	0.0311052	0.564621	hmgcll1	13	1928361	1981727	+	1188	protein_coding	3-hydroxymethyl-3-methylglutaryl-CoA lyase-like 1 [Source:ZFIN;Acc:ZDB-GENE-080220-15]	HMGL-like	45	33	47	138	67	88	0.841591	0.593994	0.942408	1.81969	1.09963	1.69571
ENSDARG00000013613	1132.89	1061.45	1144.19	1389.83	1524.63	1236.72	-0.314814	0.031251	0.566583	anxa13l	2	9821757	9842240	+	2160	protein_coding	annexin A13, like [Source:ZFIN;Acc:ZDB-GENE-050522-310]	-	1062	1029	1006	1826	1637	1134	10.9239	10.187	11.0943	13.2429	14.7769	12.0184
ENSDARG00000059173	7.46723	17.536	19.3352	80.6803	32.5975	22.9022	-1.6258	0.0312846	0.566583	gdf2	12	2648043	2651276	+	1170	protein_coding	growth differentiation factor 2 [Source:ZFIN;Acc:ZDB-GENE-100107-1]	TGFb_propeptide	7	17	17	106	35	21	0.132928	0.310705	0.346115	1.41924	0.583269	0.410884
ENSDARG00000102456	1878.54	748.892	840.511	1850.32	1292.72	2607.58	-0.72941	0.0313196	0.566583	cfhl4	22	23598036	23625372	-	2438	protein_coding	complement factor H like 4 [Source:ZFIN;Acc:ZDB-GENE-030131-251]	Sushi	1761	726	739	2431	1388	2391	16.0484	6.36778	7.22051	15.6202	11.1005	22.4508
ENSDARG00000001818	2348.98	2580.89	3418.91	2259.81	1764.92	2303.31	0.3997	0.0313233	0.566583	c3b.2	22	26129250	26175237	-	5732	protein_coding	complement component c3b, tandem duplicate 2 [Source:ZFIN;Acc:ZDB-GENE-030131-3063]	A2M_comp	2202	2502	3006	2969	1895	2112	8.53525	9.33396	12.4922	8.11408	6.446	8.43478
ENSDARG00000002589	86.4065	378.572	67.1044	35.7734	31.6661	121.054	1.50255	0.0313295	0.566583	mylpfb	12	15002757	15010996	+	839	protein_coding	myosin light chain, phosphorylatable, fast skeletal muscle b [Source:ZFIN;Acc:ZDB-GENE-040912-115]	-	81	367	59	47	34	111	2.145	9.35382	1.67513	0.877549	0.79014	3.02863
ENSDARG00000094456	6.40048	16.5045	14.7857	29.6843	43.7737	33.808	-1.50817	0.0314834	0.568943	AL928824.1	20	51168912	51173504	+	2499	antisense	-	-	6	16	13	39	47	31	0.0533445	0.136911	0.123918	0.244475	0.366707	0.283976
ENSDARG00000020114	74.6723	205.275	37.533	202.462	201.173	292.276	-1.12981	0.0317263	0.572666	slc20a1a	8	31057115	31075015	-	3872	protein_coding	solute carrier family 20, member 1a [Source:ZFIN;Acc:ZDB-GENE-040426-2217]	-	70	199	33	266	216	268	0.401668	1.09901	0.203019	1.07617	1.08769	1.58447
ENSDARG00000019294	5725.23	7467.26	5074.91	3874.18	1000.28	3028.54	1.20876	0.0317364	0.572666	cbln8	7	73453486	73455918	+	825	protein_coding	cerebellin 8 [Source:ZFIN;Acc:ZDB-GENE-080204-13]	-	5367	7239	4462	5090	1074	2777	144.538	187.633	128.835	96.6494	25.3827	77.0562
ENSDARG00000044874	273.087	324.932	212.687	334.9	437.737	399.152	-0.529781	0.0317941	0.572921	zgc:92107	11	24994705	25043214	+	6172	protein_coding	zgc:92107 [Source:ZFIN;Acc:ZDB-GENE-041114-4]	RhoGAP	256	315	187	440	470	366	0.92155	1.09136	0.721727	1.11677	1.48477	1.3575
ENSDARG00000068856	251.752	201.149	250.22	471.143	276.613	314.087	-0.596928	0.0317976	0.572921	f2rl1.1	21	7934573	7940105	-	1695	protein_coding	coagulation factor II (thrombin) receptor-like 1, tandem duplicate 1 [Source:ZFIN;Acc:ZDB-GENE-061215-140]	7tm_1	236	195	220	619	297	288	3.09348	2.46008	3.09179	5.72079	3.41644	3.88963
ENSDARG00000016343	1145.69	1117.15	1145.32	846.382	1017.04	873.555	0.316571	0.031841	0.573109	zgc:92518	1	466780	471925	-	1612	protein_coding	zgc:92518 [Source:ZFIN;Acc:ZDB-GENE-040718-53]	-	1074	1083	1007	1112	1092	801	14.8028	14.3664	14.8806	10.8062	13.2082	11.3751
ENSDARG00000105184	174.947	229	147.857	295.32	315.73	226.841	-0.602819	0.0318551	0.573109	nbeab	15	32895659	33325046	-	10796	protein_coding	neurobeachin b [Source:ZFIN;Acc:ZDB-GENE-120329-2]	Beach	164	222	130	388	339	208	0.337509	0.439719	0.286839	0.562994	0.612243	0.441048
ENSDARG00000068883	3600.27	3508.24	2569.3	2294.82	2490.45	2756.99	0.360098	0.0318839	0.573205	tspan13a	15	34592215	34599768	+	3952	protein_coding	tetraspanin 13a [Source:ZFIN;Acc:ZDB-GENE-040718-19]	Tetraspannin	3375	3401	2259	3015	2674	2528	18.9741	18.4024	13.6162	11.951	13.1926	14.6435
ENSDARG00000087457	294.422	357.941	313.912	210.073	256.123	226.841	0.480478	0.0319396	0.573375	ecscr	21	29077509	29088928	+	1295	protein_coding	endothelial cell surface expressed chemotaxis and apoptosis regulator [Source:ZFIN;Acc:ZDB-GENE-050411-37]	-	276	347	276	276	275	208	4.73527	5.72987	5.07688	3.33868	4.14047	3.67688
ENSDARG00000076620	48.0036	45.3874	90.989	10.6559	0	31.6268	2.13513	0.0319404	0.573375	abhd8b	11	5933635	5939861	-	2403	protein_coding	abhydrolase domain containing 8b [Source:ZFIN;Acc:ZDB-GENE-130530-805]	Abhydrolase_1	45	44	80	14	0	29	0.416067	0.391547	0.793037	0.0912661	0	0.276268
ENSDARG00000099262	165.346	84.5856	102.363	63.9354	76.3712	45.8044	0.917946	0.0320178	0.57434	si:dkey-16p6.1	4	68519945	68552746	+	4000	protein_coding	si:dkey-16p6.1 [Source:ZFIN;Acc:ZDB-GENE-081103-43]	NACHT	155	82	90	84	82	42	0.860948	0.438368	0.535969	0.328969	0.399706	0.240367
ENSDARG00000116928	18.1347	29.9144	59.1429	0	0	14.1775	2.95318	0.0320648	0.57476	CABZ01059408.1	1	56553900	56556326	-	735	protein_coding	-	-	17	29	52	0	0	13	0.513886	0.843715	1.68529	0	0	0.404895
ENSDARG00000053209	582.444	640.581	614.176	741.346	781.408	777.584	-0.323962	0.0321017	0.574998	smad6a	7	34182963	34192834	-	2781	protein_coding	SMAD family member 6a [Source:ZFIN;Acc:ZDB-GENE-011015-1]	MH2	546	621	540	974	839	713	4.36211	4.77502	4.62541	5.48647	5.88231	5.86914
ENSDARG00000089598	252.819	243.441	244.533	196.373	161.125	159.225	0.517324	0.0321601	0.575621	si:cabz01054396.2	4	72559042	72609118	-	1865	protein_coding	si:cabz01054396.2 [Source:ZFIN;Acc:ZDB-GENE-161017-46]	zf-C2H2	237	236	215	258	173	146	2.82341	2.70594	2.7461	2.16709	1.80865	1.79209
ENSDARG00000040445	1730.26	1852.63	2596.6	676.649	1674.58	1599.88	0.645804	0.0322035	0.575975	si:ch211-219a4.3	9	23765587	23779525	+	5755	protein_coding	si:ch211-219a4.3 [Source:ZFIN;Acc:ZDB-GENE-070424-157]	A1pp	1622	1796	2283	889	1798	1467	6.26196	6.67338	9.4497	2.41987	6.0916	5.8354
ENSDARG00000004187	246.419	430.149	245.67	449.07	529.942	413.33	-0.59374	0.0322995	0.576797	zgc:122979	21	5169154	5174054	+	1612	protein_coding	zgc:122979 [Source:ZFIN;Acc:ZDB-GENE-051127-45]	DnaJ_C	231	417	216	590	569	379	3.18385	5.53167	3.19188	5.73353	6.88231	5.3822
ENSDARG00000096644	7.46723	2.06306	27.2967	2.28341	0	0	3.90954	0.0323173	0.576797	adgre18	1	55608520	55617155	+	1948	protein_coding	adhesion G protein-coupled receptor E18 [Source:ZFIN;Acc:ZDB-GENE-121214-32]	7tm_2	7	2	24	3	0	0	0.0798388	0.0219546	0.293481	0.024125	0	0
ENSDARG00000112175	30.9357	8.25225	15.9231	1.52227	0	6.54348	2.8117	0.0323478	0.576797	zgc:173552	7	73854066	73854476	-	411	protein_coding	zgc:173552 [Source:ZFIN;Acc:ZDB-GENE-080220-24]	Histone	29	8	14	2	0	6	1.56769	0.41623	0.811416	0.0762296	0	0.334191
ENSDARG00000105545	51.2039	50.545	13.6484	15.9838	0	6.54348	2.34273	0.0323694	0.576797	si:dkey-165a24.10	7	22776174	22777850	-	568	protein_coding	si:dkey-165a24.10 [Source:ZFIN;Acc:ZDB-GENE-160728-16]	-	48	49	12	21	0	6	1.87758	1.84473	0.503258	0.57917	0	0.241818
ENSDARG00000070858	163.212	131.005	156.956	83.7249	43.7737	116.692	0.888424	0.0324136	0.576797	si:busm1-105l16.2	1	46500436	46505310	-	1947	protein_coding	si:busm1-105l16.2 [Source:ZFIN;Acc:ZDB-GENE-030616-108]	-	153	127	138	110	47	107	1.74594	1.39483	1.68838	0.885038	0.470673	1.25807
ENSDARG00000063268	230.417	249.631	222.923	325.005	313.867	317.359	-0.443728	0.0324148	0.576797	SLC35G1	12	5209822	5224777	+	3971	protein_coding	si:ch211-197g18.2 [Source:ZFIN;Acc:ZDB-GENE-121214-166]	DUF6	216	242	196	427	337	291	1.20853	1.30317	1.17575	1.68447	1.65469	1.67756
ENSDARG00000044626	174.947	218.685	202.451	430.041	329.7	197.395	-0.685621	0.0324152	0.576797	ccdc90b	21	22888889	22892124	-	1461	protein_coding	coiled-coil domain containing 90B [Source:ZFIN;Acc:ZDB-GENE-040724-162]	-	164	212	178	565	354	181	2.49401	3.10292	2.9022	6.05806	4.72433	2.83605
ENSDARG00000103207	337.092	257.883	288.89	429.28	418.179	364.254	-0.456271	0.0324798	0.577502	rab11fip4b	6	18418651	18440636	+	3319	protein_coding	RAB11 family interacting protein 4 (class II) b [Source:ZFIN;Acc:ZDB-GENE-080722-8]	-	316	250	254	564	449	334	2.11536	1.61071	1.82299	2.66199	2.6377	2.3037
ENSDARG00000098103	1044.35	1912.46	858.709	1521.51	2158.88	2085.19	-0.595094	0.0325023	0.577502	tefb	3	5052822	5067585	-	2014	protein_coding	thyrotrophic embryonic factor b [Source:ZFIN;Acc:ZDB-GENE-050522-224]	bZIP_2	979	1854	755	1999	2318	1912	10.8001	19.685	8.92986	15.5485	22.4409	21.7327
ENSDARG00000054300	1247.03	1188.32	1032.73	958.269	953.709	856.106	0.324899	0.0325678	0.577853	dhrs1	2	38261748	38269675	+	1339	protein_coding	dehydrogenase/reductase (SDR family) member 1 [Source:ZFIN;Acc:ZDB-GENE-030616-591]	adh_short	1169	1152	908	1259	1024	785	19.3972	18.3974	16.1534	14.7292	14.911	13.4207
ENSDARG00000041223	270.954	76.3333	58.0055	38.8179	80.0966	44.7138	1.30955	0.0325695	0.577853	fam173a	3	15132629	15144182	-	3201	protein_coding	family with sequence similarity 173, member A [Source:ZFIN;Acc:ZDB-GENE-040625-59]	-	254	74	51	51	86	41	1.763	0.494346	0.379526	0.249586	0.523841	0.293214
ENSDARG00000105259	12.801	7.22072	20.4725	0	3.72542	0	3.44643	0.0326207	0.577876	CR457444.6	11	36600242	36640855	+	689	lincRNA	-	-	12	7	18	0	4	0	0.386961	0.217252	0.622316	0	0.113195	0
ENSDARG00000097726	173.88	86.6487	143.308	233.669	241.221	186.489	-0.713414	0.0326297	0.577876	si:ch211-149e23.4	15	15173611	15218956	+	3419	protein_coding	si:ch211-149e23.4 [Source:ZFIN;Acc:ZDB-GENE-131121-606]	V-set	163	84	126	307	259	171	1.05924	0.52537	0.877867	1.40661	1.47702	1.14494
ENSDARG00000056768	65.0716	92.8378	76.2033	38.0568	46.5678	40.3515	0.906849	0.0326419	0.577876	rprml	3	19609638	19610990	+	1353	protein_coding	reprimo-like [Source:ZFIN;Acc:ZDB-GENE-070615-20]	-	61	90	67	50	50	37	1.0017	1.42243	1.1796	0.578905	0.720542	0.626022
ENSDARG00000100642	196.281	283.671	221.786	88.2917	186.271	146.138	0.741169	0.0326683	0.577922	plppr1	10	4235998	4259274	+	999	protein_coding	phospholipid phosphatase related 1 [Source:ZFIN;Acc:ZDB-GENE-040625-138]	-	184	275	195	116	200	134	4.0922	5.88643	4.64972	1.81898	3.90348	3.07061
ENSDARG00000053158	35.2027	42.2928	25.022	8.37249	15.8331	13.087	1.46719	0.0326924	0.57793	prss56	2	45049290	45058240	+	897	protein_coding	protease, serine, 56 [Source:ZFIN;Acc:ZDB-GENE-070912-579]	Trypsin	33	41	22	11	17	12	0.817385	0.977409	0.584235	0.192104	0.369525	0.306249
ENSDARG00000005627	59.7378	33.009	38.6703	97.4253	67.989	90.5182	-0.96225	0.032783	0.579111	zmp:0000000527	17	53356451	53360342	+	513	protein_coding	zmp:0000000527 [Source:ZFIN;Acc:ZDB-GENE-130530-530]	-	56	32	34	128	73	83	2.42536	1.33388	1.57877	3.90866	2.77455	3.70379
ENSDARG00000033345	154.678	331.122	260.456	168.211	82.8907	166.859	0.836312	0.0328082	0.579136	cntln	1	26821963	27014935	-	7477	protein_coding	centlein, centrosomal protein [Source:ZFIN;Acc:ZDB-GENE-090313-409]	-	145	321	229	221	89	153	0.430869	0.918042	0.729567	0.46302	0.232086	0.468436
ENSDARG00000019861	1233.16	1257.44	1421.7	1598.38	1728.6	1489.73	-0.300452	0.0328749	0.579893	fgl2a	4	20178694	20181964	-	2524	protein_coding	fibrinogen-like 2a [Source:ZFIN;Acc:ZDB-GENE-030131-9506]	Fibrinogen_C	1156	1219	1250	2100	1856	1366	10.1759	10.3276	11.7972	13.0336	14.3376	12.3893
ENSDARG00000059817	291.222	276.45	343.484	181.15	131.321	266.102	0.657449	0.0328991	0.5799	mtmr12	5	41105602	41124241	-	2868	protein_coding	myotubularin related protein 12 [Source:ZFIN;Acc:ZDB-GENE-050401-1]	-	273	268	302	238	141	244	2.11489	1.99821	2.50833	1.29997	0.958577	1.94759
ENSDARG00000054707	428.832	720.009	606.214	736.779	814.005	889.914	-0.475132	0.0329628	0.580603	dhx8	12	27569125	27588341	-	5849	protein_coding	DEAH (Asp-Glu-Ala-His) box polypeptide 8 [Source:ZFIN;Acc:ZDB-GENE-050809-39]	DUF1605	402	698	533	968	874	816	1.52704	2.55187	2.17072	2.59256	2.91351	3.1937
ENSDARG00000099025	91.7402	70.1441	101.225	101.992	170.438	183.217	-0.790274	0.0330961	0.582129	CU915778.1	1	44056129	44064229	+	438	protein_coding	-	-	86	68	89	134	183	168	4.36244	3.31986	4.84031	4.79254	8.14637	8.78054
ENSDARG00000110946	0	0	1.13736	2.28341	7.45085	14.1775	-4.36048	0.0330972	0.582129	znf1110	4	50701550	50722304	-	1160	protein_coding	zinc finger protein 1110 [Source:ZFIN;Acc:ZDB-GENE-110914-29]	zf-C2H2	0	0	1	3	8	13	0	0	0.0205352	0.0405134	0.134468	0.25655
ENSDARG00000094177	7.46723	11.3468	7.96154	22.0729	27.0093	32.7174	-1.60603	0.0331329	0.582337	si:ch211-208f21.2	4	50891961	50897272	+	728	protein_coding	si:ch211-208f21.2 [Source:ZFIN;Acc:ZDB-GENE-110914-134]	zf-C2H2	7	11	7	29	29	30	0.213635	0.323107	0.229047	0.624025	0.776701	0.943356
ENSDARG00000109381	11.7342	7.22072	22.7473	3.04454	2.79407	1.09058	2.56391	0.0332238	0.5831	CU457778.2	KN147651.2	267828	274875	-	1080	protein_coding	-	zf-C2H2	11	7	20	4	3	1	0.226294	0.138599	0.441127	0.0580192	0.0541607	0.0211964
ENSDARG00000052787	85.3398	76.3333	0	0	0	0	8.31834	0.0333167	0.5831	zdhhc12b	5	31819436	31826573	+	1544	protein_coding	zinc finger, DHHC-type containing 12b [Source:ZFIN;Acc:ZDB-GENE-070705-356]	-	80	74	0	0	0	0	1.15119	1.02487	0	0	0	0
ENSDARG00000097096	28.8022	0	14.7857	0	0	2.18116	4.41342	0.0333425	0.5831	AL954669.1	9	51192135	51276833	-	921	antisense	-	-	27	0	13	0	0	2	0.651342	0	0.336234	0	0	0.0497114
ENSDARG00000078701	154.678	216.622	239.984	127.11	120.145	147.228	0.632879	0.0333547	0.5831	prdm13	16	32749591	32755900	+	2671	protein_coding	PR domain containing 13 [Source:ZFIN;Acc:ZDB-GENE-080616-1]	-	145	210	211	167	129	135	1.20614	1.68124	1.88177	0.97944	0.941679	1.15703
ENSDARG00000101756	109.875	147.509	127.385	92.0974	32.5975	73.0689	0.957835	0.0333722	0.5831	im:7141269	4	70842085	70849761	-	1725	protein_coding	im:7141269 [Source:ZFIN;Acc:ZDB-GENE-041111-134]	zf-C2H2	103	143	112	121	35	67	1.32664	1.77269	1.54663	1.09883	0.395609	0.889143
ENSDARG00000098294	1140.35	2925.42	1336.4	959.792	962.091	1445.02	0.68267	0.03339	0.5831	col5a3a	3	53773256	53919463	+	6759	protein_coding	collagen, type V, alpha 3a [Source:ZFIN;Acc:ZDB-GENE-030131-968]	Collagen	1069	2836	1175	1261	1033	1325	3.51399	8.9724	4.14107	2.92259	2.97992	4.48765
ENSDARG00000069723	1.06675	3.09459	1.13736	9.89476	8.3822	18.5399	-2.78272	0.0334088	0.5831	zbbx	18	4902498	4958883	-	1222	protein_coding	zinc finger, B-box domain containing [Source:ZFIN;Acc:ZDB-GENE-061207-76]	-	1	3	1	13	9	17	0.0181817	0.0524971	0.0194933	0.166651	0.143601	0.318466
ENSDARG00000002571	680.585	439.432	663.083	836.488	930.425	706.696	-0.473035	0.0334404	0.5831	tmod2	18	39327010	39382869	+	1476	protein_coding	tropomodulin 2 [Source:ZFIN;Acc:ZDB-GENE-040912-185]	-	638	426	583	1099	999	648	9.60372	6.17175	9.40892	11.664	13.1967	10.0502
ENSDARG00000106630	205.882	191.865	226.335	370.673	261.711	271.554	-0.536887	0.0334426	0.5831	LO018627.1	24	29895249	29906904	-	1784	protein_coding	-	-	193	186	199	487	281	249	2.40363	2.22948	2.65715	4.27631	3.07113	3.19514
ENSDARG00000095786	12.801	8.25225	11.3736	24.3563	40.0483	28.3551	-1.51654	0.0334557	0.5831	AL928685.1	22	6273581	6282189	-	664	processed_transcript	-	-	12	8	10	32	43	26	0.40153	0.257636	0.358748	0.754948	1.26266	0.896378
ENSDARG00000042829	983.541	469.347	708.577	1113.54	1400.76	792.852	-0.614041	0.0334906	0.5831	si:dkey-30j22.1	20	35576739	35706379	-	29476	protein_coding	si:dkey-30j22.1 [Source:ZFIN;Acc:ZDB-GENE-041001-184]	EGF_CA	922	455	623	1463	1504	727	0.694972	0.330086	0.503474	0.777519	0.99487	0.564614
ENSDARG00000071548	3.20024	3.09459	7.96154	55.5629	5.58814	13.087	-2.39337	0.0334977	0.5831	josd1	12	18906407	18915531	+	4059	protein_coding	Josephin domain containing 1 [Source:ZFIN;Acc:ZDB-GENE-060929-260]	-	3	3	7	73	6	12	0.0164213	0.0158047	0.0410806	0.281734	0.0288217	0.0676781
ENSDARG00000042106	25.6019	13.4099	26.1593	72.3079	40.9797	42.5326	-1.26358	0.0335308	0.5831	mnx2a	9	7724152	7728223	+	999	protein_coding	motor neuron and pancreas homeobox 2a [Source:ZFIN;Acc:ZDB-GENE-040415-1]	Homeobox	24	13	23	95	44	39	0.533766	0.278268	0.548428	1.48968	0.858765	0.893686
ENSDARG00000074745	386.162	504.419	419.687	281.62	321.318	353.348	0.456302	0.0335391	0.5831	zmp:0000000760	13	1726953	1786145	+	7585	protein_coding	zmp:0000000760 [Source:ZFIN;Acc:ZDB-GENE-130530-763]	Collagen	362	489	369	370	345	324	1.06037	1.3786	1.15885	0.764155	0.886851	0.977857
ENSDARG00000101377	972.873	828.32	982.682	747.435	751.604	720.874	0.326127	0.0335983	0.5831	ccdc142	14	14847304	14865340	+	4130	protein_coding	coiled-coil domain containing 142 [Source:ZFIN;Acc:ZDB-GENE-030131-6705]	-	912	803	864	982	807	661	4.90625	4.15767	4.98335	3.72475	3.80987	3.66385
ENSDARG00000058267	759.524	932.505	649.434	958.269	1099.93	1013.15	-0.390814	0.0336302	0.5831	glmna	2	10821127	10857898	+	2701	protein_coding	glomulin, FKBP associated protein a [Source:ZFIN;Acc:ZDB-GENE-041114-120]	-	712	904	571	1259	1181	929	5.8568	7.15696	5.0358	7.30191	8.52535	7.87367
ENSDARG00000019950	1096.62	765.396	1206.74	609.669	820.525	790.671	0.467002	0.0336796	0.5831	carf	9	13229585	13251327	+	3326	protein_coding	calcium responsive transcription factor [Source:ZFIN;Acc:ZDB-GENE-070912-172]	-	1028	742	1061	801	881	725	6.86714	4.77053	7.5989	3.77264	5.16465	4.99001
ENSDARG00000039880	2517.52	2530.35	2420.31	2166.95	2080.65	2086.28	0.237559	0.0336891	0.5831	arpp19b	25	7653902	7663608	-	1222	protein_coding	cAMP-regulated phosphoprotein 19b [Source:ZFIN;Acc:ZDB-GENE-040426-930]	-	2360	2453	2128	2847	2234	1913	42.9087	42.9251	41.4818	36.4965	35.645	35.8368
ENSDARG00000058830	1676.93	1462.71	1486.53	1063.31	1469.68	946.624	0.410673	0.0336944	0.5831	zdhhc3b	19	1003332	1013213	+	3724	protein_coding	zinc finger, DHHC-type containing 3b [Source:ZFIN;Acc:ZDB-GENE-061110-19]	-	1572	1418	1307	1397	1578	868	9.37881	8.14238	8.36033	5.87654	8.26198	5.33576
ENSDARG00000006202	1828.4	2235.33	2054.08	2069.53	3204.8	2755.9	-0.392078	0.0336963	0.5831	erbb3a	6	7466223	7531427	+	6761	protein_coding	erb-b2 receptor tyrosine kinase 3a [Source:ZFIN;Acc:ZDB-GENE-030916-3]	Pkinase_Tyr	1714	2167	1806	2719	3441	2527	5.63255	6.85382	6.36303	6.2999	9.92341	8.55619
ENSDARG00000056186	21145.1	26196.8	22509.5	18360.9	17598	21264.1	0.287752	0.033698	0.5831	eif5a2	2	25839193	25845337	+	3128	protein_coding	eukaryotic translation initiation factor 5A2 [Source:ZFIN;Acc:ZDB-GENE-040426-2405]	-	19822	25396	19791	24123	18895	19498	140.795	173.613	150.716	120.809	117.779	142.695
ENSDARG00000054898	1924.41	2068.22	1595.72	1191.18	1632.67	1489.73	0.374224	0.0337056	0.5831	ms4a17a.17	4	76509294	76517613	+	998	protein_coding	membrane-spanning 4-domains, subfamily A, member 17A.17 [Source:ZFIN;Acc:ZDB-GENE-070424-27]	-	1804	2005	1403	1565	1753	1366	40.1616	42.9604	33.4876	24.5651	34.2483	31.3333
ENSDARG00000074919	1953.21	3049.21	2379.36	1914.26	1443.6	2090.64	0.438306	0.033739	0.5831	BFSP1	13	985442	992458	-	1269	protein_coding	beaded filament structural protein 1 [Source:HGNC Symbol;Acc:HGNC:1040]	-	1831	2956	2092	2515	1550	1917	32.0577	49.8113	39.2697	31.0464	23.8154	34.5817
ENSDARG00000036863	1155.29	1092.39	3258.54	3180.02	6004.45	3791.95	-1.23682	0.0337638	0.5831	MYO1D	12	28377745	28537615	-	6701	protein_coding	si:ch211-94l19.4 [Source:ZFIN;Acc:ZDB-GENE-130531-15]	Myosin_head	1083	1059	2865	4178	6447	3477	3.59082	3.37941	10.1846	9.76706	18.7588	11.8782
[truncated: 25,109 more rows]

## Sheet: K7_CvsAB
gene_id	K7_6w_C1	K7_6w_C2	K7_6w_C3	AB_6w_1	AB_6w_2	AB_6w_3	log2FoldChange	pvalue	padj	gene_name	gene_chr	gene_start	gene_end	gene_strand	gene_length	gene_biotype	gene_description	tf_family	K7_6w_C1_readcount	K7_6w_C2_readcount	K7_6w_C3_readcount	AB_6w_1_readcount	AB_6w_2_readcount	AB_6w_3_readcount	K7_6w_C1_fpkm	K7_6w_C2_fpkm	K7_6w_C3_fpkm	AB_6w_1_fpkm	AB_6w_2_fpkm	AB_6w_3_fpkm
[truncated: 27,234 more rows]

[truncated: 2 more sheets: K7S_vsAB, k7_4dpfvsAB4dpf]
