# Supplementary material for: Cytoskeletal Keratins Are Overexpressed in a Zebrafish Model of Idiopathic Scoliosis
Source: Genes (Basel). 2023 May 9;14(5):1058. doi: 10.3390/genes14051058 (PMC10218407; doi:10.3390/genes14051058)
Supplement: Supplementary file 1 [file genes-14-01058-s001.zip › Supplemental Table 2 Shh and Cilia Genes.xlsx]

## Sheet: Shh
		Kif7co63/co63 4dpf vs AB 4dpf			Kif7co63/co63 scoli 6wpf vs AB 6wpf			Kif7co63/co63 scoli 6wpf vs Kif7co63/co63 non-scoli 6wpf
Gene	Gene ID	log2FoldChange	pvalue	padj	log2FoldChange	pvalue	padj	log2FoldChange	pvalue	padj
ptch1	ENSDARG00000016404	3.29518	1.15711e-05	0.00103526	5.6713	4.02401e-35	2.89925e-33	No data	-	-
gli1	ENSDARG00000101244	No data	-	-	0.546532	1.05244e-05	5.64524e-05	No data	-	-
gli2a	ENSDARG00000025641	No data	-	-	0.9411	9.80835e-10	9.29112e-09	No data	-	-
gli2b	ENSDARG00000020884	No data	-	-	0.981622	1.26293e-05	6.66879e-05	No data	-	-
gli3	ENSDARG00000052131	-0.36385	0.393172	0.99997	0.935568	3.49749e-09	3.08286e-08	No data	-	-
smo	ENSDARG00000002952	No data	-	-	0.786716	1.64057e-12	2.1044e-11	No data	-	-
dlg5a	ENSDARG00000074059	No data	-	-	0.361532	0.00176072	0.00590857	No data	-	-
dlg5b.1	ENSDARG00000090949	No data	-	-	0.417725	0.000448761	0.00172441	No data	-	-
shha	ENSDARG00000068567	No data	-	-	No data	-	-	No data	-	-
shhb	ENSDARG00000038867	-0.404651	0.370066	0.99997	No data	-	-	No data	-	-
kif7/cos2	ENSDARG00000033099	No data	-	-	-0.786899	5.76473e-11	6.22337e-10	No data	-	-
bmp4	ENSDARG00000019995	0.27804	0.536036	0.99997	0.497928	0.0146515	0.038145	No data	-	-
bmp1b	ENSDARG00000028053	No data	-	-	-0.382701	0.0440341	0.0979956	No data	-	-
bmp1a	ENSDARG00000028071	No data	-	-	0.971422	1.18557e-19	2.97672e-18	No data	-	-
bmp2b	ENSDARG00000041430	No data	-	-	No data	-	-	-0.746306	0.0781892	0.802547

## Sheet: SYSCILIA
Gene
		Kif7co63/co63 scoli 6wpf vs AB 6wpf
Gene	Gene ID	log2FoldChange	pvalue	padj	Curator's notes (SYSCILIA GS)	Other notes
TMEM216	ENSDARG00000091576	-0.779745	0.00632496	0.0183379	Ciliopathy gene JBTS2, MKS2, CORS2 OMIM 613277	MO showed curly-tail down phenotype, cause JBTS, MKS PMID: 22282472, PMID: 20512146
STX3	ENSDARG00000051981	0.772516	0.0130651	0.0345856	PMID:19454479 required for transport to the cilium
***note: NO other Syscilia GS genes were found in 3 comparison lists
